# Supplementary material for: Characteristic alterations of gut microbiota and metabolites in patients with perianal abscess: a multi-omics analysis
Source: Front Microbiol. 2025 Jul 17;16:1557972. doi: 10.3389/fmicb.2025.1557972 (PMC12312607; doi:10.3389/fmicb.2025.1557972)
Supplement: Supplementary Table S2 — The differential metabolites between PA and HC groups with impact value > 0.1 and p < 0.05. [file Table_2.xlsx]

## Sheet: Table S2
Metabolite	p value	VIP (PLS-DA)	FC (PA/HC)	Significant	PA vs HC
O-feruloylquinate	1.098e-05	3.4035	0.1554	yes	down
Neohesperidin	1.718e-05	3.3451	0.3433	yes	down
PI(16:0/18:1(9Z))	0.0002577	3.2389	3.0752	yes	up
2-(6,7-Dimethyl-9-oxoxanthen-4-yl)acetic acid	8.569e-06	2.9897	0.1839	yes	down
10-Methoxycamptothecin	5.474e-05	2.739	0.5308	yes	down
Dibenzo-P-dioxin	0.0004641	2.7418	2.8818	yes	up
Dihydrocitrinone	7.472e-05	2.7141	0.393	yes	down
Pisumoside B	0.001177	2.5456	1.7785	yes	up
N-Tert-Butyl-3-(4-(2-methoxyphenyl)-piperazin-1-yl)-2-phenylpropanamide	0.0004284	2.8773	2.8052	yes	up
Oxindanac	0.001506	2.6827	0.3681	yes	down
Swertiamarin	6.07e-06	2.6718	0.5106	yes	down
2-Hydroxy-6,7-dimethoxybenzoxazole	0.0001484	2.5978	0.4133	yes	down
PA(8:0/20:3(8Z,11Z,14Z)-2OH(5,6))	0.001613	2.5273	1.9832	yes	up
2-Thiouric acid	1.24e-05	2.8473	0.4903	yes	down
4-Aminophenylmannoside	0.004015	2.6324	0.2739	yes	down
RUBRATOXIN B	0.0001811	2.9132	0.3806	yes	down
2,3-Dihydroxycarbamazepine	0.005662	2.3939	0.4592	yes	down
Glycerol lactate pyruvate	2.203e-05	2.9449	0.5024	yes	down
1,10-Epoxy-3,8-dihydroxy-4,11(13)-germacradien-12,6-olide	0.001861	2.4992	0.3674	yes	down
Cynandione A	2.796e-05	2.5898	0.6347	yes	down
Lysylglycine	0.002318	2.4485	0.3863	yes	down
Feruloylquinic Acid	0.0002781	2.699	0.4535	yes	down
Butanoic acid, 3-((2-((3R)-2-oxo-3-(2-(4-piperidinyl)ethyl)-1-piperidinyl)acetyl)amino)-, (3R)-	0.0002675	2.4835	2.1603	yes	up
Dimethyl 3,4-dimethoxy-6-phenylbenzene-1,2-dicarboxylate	6.298e-06	2.7093	0.5677	yes	down
Purpurogallin	3.397e-05	2.5122	0.5173	yes	down
Geniposidic acid	0.002986	2.4465	0.4449	yes	down
Fluocinonide	0.003853	2.3985	2.2038	yes	up
1H-Indol-3-yl 2-hydroxyacetate	1.936e-06	2.4763	0.6446	yes	down
Plathymenin	2.78e-05	2.5819	0.5966	yes	down
Nonate	0.0009172	2.8942	7.6501	yes	up
Dihydroferulic acid 4-O-sulfate	1.756e-05	2.749	0.4819	yes	down
Tryptophyl-Methionine	0.00138	2.3753	0.532	yes	down
Vulgarin	0.0001525	2.6807	0.4617	yes	down
(S)-N-Methylcoclaurine	0.002984	2.3861	1.6291	yes	up
Gibberellin A8-catabolite	0.0001142	2.55	0.5827	yes	down
Isonicotinylglycine	0.001375	2.3983	0.374	yes	down
Gibberellin A29	1.236e-05	2.5285	0.5445	yes	down
Asymmetric dimethylarginine	0.004919	2.4665	0.3269	yes	down
2,5-Dihydroxybenzenesulfonic Acid	0.0003113	2.5472	0.5717	yes	down
Rose oxide (cis)	0.005746	2.3576	0.2881	yes	down
Glyphosate	0.0007693	2.4388	0.3012	yes	down
(2R)-5-Hydroxy-7-methoxy-2-phenyl-3,4-dihydro-2H-1-benzopyran-4-one	0.0002915	2.3927	0.3818	yes	down
Chorismate	0.001249	2.4014	0.5136	yes	down
3-O-Acetylpinobanksin	0.0001414	2.4614	0.4138	yes	down
Gonyautoxin V	0.01821	2.14	2.3016	yes	up
Ethylparaben	3.281e-08	2.7403	0.5801	yes	down
Dantrolene	0.001042	2.7751	0.3633	yes	down
Osmundalin	1.807e-05	2.38	0.6024	yes	down
Hexanoylglutamine	0.008617	2.1906	2.5445	yes	up
Dopamine glucuronide	2.483e-06	2.3237	0.628	yes	down
Marasmal	0.0007107	2.3119	0.4191	yes	down
Isofraxidin	0.004332	2.3562	0.3757	yes	down
DG(18:4(6Z,9Z,12Z,15Z)/15:0/0:0)	0.005648	2.1881	0.6791	yes	down
Vanylglycol	6.404e-05	2.338	0.5925	yes	down
Gibberellin A32	0.001898	2.3294	0.5462	yes	down
Sucralose	0.003894	2.3394	0.6566	yes	down
Gly Thr Val	0.0005658	2.1186	0.6628	yes	down
Delmadinone	0.0007416	2.1549	0.5878	yes	down
Vanillyl mandelic acid	0.0001482	2.2672	0.646	yes	down
Ethyl 2-furanpropionate	3.446e-05	2.2707	0.4771	yes	down
Isoproterenol	0.0003245	2.124	1.3916	yes	up
3-Feruloylquinic acid	0.003468	2.3171	0.6516	yes	down
3-Hydroxybenzyl Alcohol	0.0005104	2.2004	0.5972	yes	down
7,8-Dihydropteroic acid	1.121e-05	2.205	0.6459	yes	down
2-Amino-4-[(2-hydroxy-1-oxopropyl)amino]butanoic acid	0.0007847	2.5674	2.022	yes	up
Nicotinuric acid	0.0003547	2.2331	0.4903	yes	down
Scopoletin	5.004e-06	2.2554	0.631	yes	down
2-(7'-methylthio)heptylmalate	0.005877	2.0954	0.5862	yes	down
Penitrem A	0.005908	2.147	1.7057	yes	up
3-Methyl-1-(2,4,6-trihydroxyphenyl)-1-butanone	0.0002519	2.2323	0.602	yes	down
Dulcin	0.0001324	2.2091	1.5767	yes	up
Trans-Resveratrol 4'-O-glucuronide	0.0001077	2.1572	0.6677	yes	down
12-Hydroxy-7-oxo-8,11,13-abietatrien-18-al	0.000245	2.1286	1.5254	yes	up
(R)-(6-Methoxy-4-quinolyl)-(5-vinylquinuclidin-2-yl)methanol	0.01111	2.4029	2.5369	yes	up
Sufotidine	0.01214	2.3594	2.9894	yes	up
Tributyrylglycerol	6.558e-05	2.2464	0.6797	yes	down
1-3-(4,5-dihydrofuranone)-5-(hydroxymethyl)-pyrrole-2-carboxyaldehyde	0.0001249	2.1395	0.7198	yes	down
2-(12-O-beta-D-glucosyl-11-hydroxy-11-methylethyl)-6,10-dimethylspiro[4.5]-dec-6-en-8-one	0.0002649	2.2374	1.5062	yes	up
4(3H)-Quinazolinone, 3-(4-chloro-2-methylphenyl)-2-methyl-	6.045e-05	2.2531	0.5847	yes	down
Pyrocatechol	0.0003259	2.1712	0.64	yes	down
Melilotocarpan A	2.147e-05	2.113	0.7219	yes	down
N-(5-methylpyridin-2-yl)-4-oxo-2,3-dihydrothiochromene-8-carboxamide	0.006716	2.3253	1.6825	yes	up
Vanilpyruvic acid	3.144e-06	2.2027	0.6484	yes	down
4'-Methoxymucidin	0.001205	2.0468	0.6743	yes	down
Acetylshikonin	0.000354	2.1733	0.6733	yes	down
Apigenin	0.0002207	2.1936	0.688	yes	down
P-Benzosemiquinone	0.0003324	2.3499	0.5663	yes	down
3-(Hydroxymethyl)-5-oxopentanoic acid	0.001368	1.9596	0.7157	yes	down
4-Methoxyindoxyl sulfate	0.002208	2.0313	0.6327	yes	down
(11Z,14Z)-3-Icosa-11,14-dienoylcarnitine	0.001682	2.1785	1.4426	yes	up
Nitrolinoleic acid	0.01164	2.1775	2.2137	yes	up
4-Phenylcoumarin	0.003834	1.9624	0.6556	yes	down
(E)-8-(2-(4-(Diphenylamino)benzylidene)hydrazinyl)-N-hydroxy-8-oxooctanamide	0.0005973	1.999	1.3242	yes	up
Estrone glucuronide	0.003552	1.991	1.5262	yes	up
Aucubin	0.0001033	2.187	0.7048	yes	down
Arginylhydroxyproline	0.001747	2.2474	0.4999	yes	down
8-Hydroxy-4(6)-lactarene-5,14-diol	0.02122	2.0356	2.4269	yes	up
Isochorismate	0.0009407	1.9821	0.6988	yes	down
Amiloride	5.177e-05	2.1171	0.6243	yes	down
2-Propenoic acid, 3-(3,4-dihydroxyphenyl)-, 2-phenylethyl ester	6.579e-05	2.2639	0.6823	yes	down
(Z)-3-Oxo-2-(2-pentenyl)-1-cyclopenteneacetic acid	0.006613	2.0434	0.6465	yes	down
2',4-Dihydroxy-4',6'-dimethoxychalcone	7.754e-05	2.0386	0.6601	yes	down
Puerarin	0.002723	2.0617	0.6303	yes	down
3-[4-(sulfooxy)phenyl]propanoic acid	0.008165	1.9493	0.7231	yes	down
5-(3',5'-Dihydroxyphenyl)-gamma-valerolactone sulfate	0.0004341	2.2747	0.4956	yes	down
Dhesn	0.0003709	1.9298	1.4276	yes	up
Ciprofloxacin	0.0008882	2.0316	1.4073	yes	up
Xi-2,3-Dihydro-2-oxo-1H-indole-3-acetic acid	0.000168	2.0837	0.6678	yes	down
Cajanol	0.0001749	2.0597	0.6765	yes	down
(3beta,17alpha,23S,24S)-17,23-Epoxy-3,24,29-trihydroxy-27-norlanost-8-en-15-one	0.0001893	2.2767	0.618	yes	down
Dihydroouabain	0.000242	1.9885	1.3298	yes	up
Benzyl sulfate	0.01347	2.0196	0.6161	yes	down
Glutamylarginine	4.737e-05	2.1737	0.5658	yes	down
(S)-Metalaxyl Acid	0.005851	2.1206	0.3559	yes	down
Chapso	0.004212	2.0105	1.4982	yes	up
1,2-Cyclohexanediol	0.001053	2.1329	0.6197	yes	down
5,7,3',4'-Tetrahydroxy-6,8-Dimethoxyflavone	0.0002477	2.5601	0.6737	yes	down
(1R,7S,13S,15S)-2,15-Dihydroxy-7-methyl-6-oxabicyclo[11.3.0]hexadeca-3,11-dien-5-one	0.0002471	1.9809	0.7011	yes	down
[3-(2-Aminopropyl)-6-methylidenecyclohexa-1,3-dien-1-yl]methanediol	1.073e-05	2.0266	1.4295	yes	up
Keto-3-deoxy-D-manno-octulosonic acid	0.008745	1.9738	0.4866	yes	down
Quinoline-4-carboxylic acid	0.009303	2.033	0.5958	yes	down
MG(10:0/0:0/0:0)	0.0007283	1.917	0.6599	yes	down
ortho-hydroxyatorvastatin	0.00293	1.9633	1.4981	yes	up
3,4-Methylenedioxybenzoic acid	0.000643	1.9666	0.7148	yes	down
7-Hydroxyoctanoylcarnitine	0.002405	2.0194	0.6821	yes	down
Loureirin D	0.01232	2.2459	0.4248	yes	down
Curvulin	0.01246	2.0654	0.5977	yes	down
Gentisic Acid	0.0003793	1.9483	0.7399	yes	down
Hexahydrocurcumin	0.008764	1.9079	0.5967	yes	down
Gomisin D	0.0001472	2.2501	0.6183	yes	down
Neryl arabinofuranosyl-glucoside	0.009367	1.9048	1.7109	yes	up
4-hydroxy ketorolac	0.0002743	1.9897	0.725	yes	down
2-(4-Hydroxyphenyl)ethanol	0.0004923	1.9164	0.6754	yes	down
Arecoline	0.0002964	1.9284	1.3931	yes	up
Ganoderic acid DM	0.009811	1.9767	1.9235	yes	up
3-[4-methoxy-3-(sulfooxy)phenyl]propanoic acid	0.003732	2.1504	0.7001	yes	down
1-Pyrrolidinecarboxaldehyde, 3-(1,3-benzodioxol-5-ylmethylene)-2-oxo-	0.0002199	2.0295	0.7078	yes	down
4-Hydroxy-5-(dihydroxyphenyl)-valeric acid-O-methyl-O-sulphate	0.006698	1.9812	0.6489	yes	down
Benzaldehyde glyceryl acetal	7.092e-05	2.0655	0.6738	yes	down
3-Hydroxy-2-methylpyridine-4,5-dicarboxylate	0.004921	1.8793	0.7226	yes	down
(8Z,11Z,14Z,17Z)-Icosa-8,11,14,17-tetraenoylcarnitine	0.001594	1.9802	1.3537	yes	up
3-hydroxy-3-(3-hydroxyphenyl)propanoic acid-O-sulphate	0.01103	1.912	0.7173	yes	down
Phenethylamine glucuronide	0.01173	1.8306	0.7422	yes	down
1-Salicylate glucuronide	8.668e-05	2.0777	0.6817	yes	down
16beta-16-Hydroxy-3-oxo-1,12-oleanadien-28-oic acid	3.051e-05	1.8935	1.2578	yes	up
2,4,5-Trihydroxyphenylalanine	0.003319	1.885	0.7152	yes	down
(S)-Batatic acid	0.0003979	2.0165	0.6526	yes	down
Gamma glutamyl ornithine	0.01685	2.1964	0.5895	yes	down
Dextran-70	0.000305	1.8619	1.3786	yes	up
N-(4-Aminobenzoyl)-L-glutamic acid	0.002361	1.9731	0.7042	yes	down
Inuline	0.002561	1.8816	1.273	yes	up
MUNDOSERONE	0.006083	2.0491	0.6907	yes	down
DG(20:4(5Z,8Z,11Z,14Z)-OH(16R)/15:0/0:0)	0.005386	2.0797	0.6651	yes	down
Cucurbitacin C	0.004128	2.1159	0.5437	yes	down
Cilengitide	0.001254	1.967	1.43	yes	up
Leu Val Tyr	0.0001448	2.194	0.6235	yes	down
Sativan	0.0008902	1.8472	0.7513	yes	down
3,4,5,6-Tetrahydrophthalimide	0.001103	1.8702	0.7483	yes	down
Harmalan	0.0003326	1.786	0.7534	yes	down
PE(18:2/0:0)	0.01768	2.0203	0.5317	yes	down
Acetyl-Ser-Asp-Lys-Pro	0.01947	1.8551	1.6611	yes	up
4-hydroxy-5-[4-hydroxy-3-(sulfooxy)phenyl]pentanoic acid	0.001326	2.1711	0.6582	yes	down
3-Feruloyl-1,5-quinolactone	0.0025	2.0811	0.6473	yes	down
2,4-Dihydroxyacetophenone 5-sulfate	0.003251	1.8829	0.6925	yes	down
4',7-Dihydroxy-2',5-dimethoxyisoflavone	0.009844	1.7269	0.6699	yes	down
Adrenochrome o-semiquinone	0.00766	1.9598	0.6091	yes	down
(2E,4E)-Hexa-2,4-dienedioylcarnitine	0.0007931	1.9368	0.7263	yes	down
3-(4-Hydroxy-3-methoxyphenyl)propionic acid	0.0005027	2.0483	0.7589	yes	down
PA(8:0/20:4(6E,8Z,11Z,14Z)-OH(5S))	5.143e-05	1.9819	1.2516	yes	up
Rhamnetin 3-rhamninoside	0.0001575	2.0723	0.6929	yes	down
PA(i-14:0/PGF2alpha)	0.001732	1.958	1.4073	yes	up
1H-Indol-3-amine	0.0005349	1.8554	1.392	yes	up
Isorhamnetin	7.169e-05	2.0562	0.7391	yes	down
Vitexin 6''-O-malonyl 2''-O-xyloside	0.002427	1.8863	0.7061	yes	down
DG(18:2(9Z,12Z)/14:0/0:0)	0.02247	2.2006	0.342	yes	down
Camonagrel	0.0004561	2.0909	0.6992	yes	down
Betalamic acid	2.887e-05	1.9981	0.7439	yes	down
3-(4-Methoxyphenyl)-2-propenal	0.000101	2.0373	1.3896	yes	up
Dihydro-beta-erythroidine	0.008168	1.8846	0.6635	yes	down
Tyramine glucuronide	0.0005959	1.8467	0.751	yes	down
(R)-Pantothenic acid 4'-O-b-D-glucoside	3.364e-05	2.0189	0.7574	yes	down
7-Deaza-2'-deoxyguanosine	0.00266	1.8658	0.6808	yes	down
Dichlorophenyl-bis-triazolylpropanol	0.0003873	2.0287	0.6826	yes	down
Methysticin	0.02113	1.85	0.5091	yes	down
3,3-Dimethylglutaric acid	0.00147	2.0057	0.7472	yes	down
Homogentisic Acid	0.0001244	1.8414	0.7251	yes	down
Undeca-5,7,9-trienedioylcarnitine	0.00366	1.682	0.7815	yes	down
Oleuropein-aglycone	0.0007339	1.7397	0.7617	yes	down
Phthalimidinoglutarimide	0.03079	2.271	0.3798	yes	down
3-Ethylphenol	0.00217	1.8302	0.7491	yes	down
Dodecanoic acid	0.008737	2.1428	1.4689	yes	up
DL-4-Hydroxyphenyllactic Acid	0.0008089	1.8302	0.7628	yes	down
Hippuric Acid	0.02286	1.826	0.4749	yes	down
(2R,3R,4S,5R)-2-(Hydroxymethyl)-6-[(3R,4S,5S,6R)-3,4,5-trihydroxy-6-(hydroxymethyl)oxan-2-yl]oxane-3,4,5-triol	0.04501	2.0031	0.4058	yes	down
Gibberellin A67	0.0002378	2.0575	0.7116	yes	down
Sinapine	0.000624	1.884	0.7257	yes	down
N6,2'-o-dibutyryladenosine	0.002236	1.7406	1.3375	yes	up
(2R)-2-[[(2R)-2-amino-3-(1-methoxycarbonylindol-3-yl)propanoyl]-[(2S)-2-[[(2R,6S)-2,6-dimethylpiperidine-1-carbonyl]amino]-4,4-dimethylpentanoyl]amino]hexanoic acid	0.005985	1.8931	1.3501	yes	up
Hexamethylene Bisacetamide	6.769e-05	2.0757	1.3093	yes	up
Pantetheine 4'-phosphate	0.0003277	1.8855	0.7088	yes	down
N-Acetyl-D-tryptophan	0.01089	1.6391	0.6828	yes	down
N-Hydroxy-L-tyrosine	0.009296	1.9175	0.5328	yes	down
4-Hydroxy-3-methoxybenzenemethanol	0.002051	1.7586	0.7435	yes	down
6-Hydroxydaidzein	0.03044	1.6123	0.7716	yes	down
3-(3,4-Dihydroxyphenyl)lactic acid	0.008139	1.7899	0.6224	yes	down
Tryptophyl-Aspartate	0.01593	1.7913	0.6073	yes	down
Thioapfelsaure	9.591e-05	1.8374	0.732	yes	down
Phenacetin	3.271e-05	1.8759	1.3714	yes	up
7-Hydroxy-6-(methoxyacetyl)-2,2-dimethyl-2H-1-benzopyran	0.001357	1.7866	0.7168	yes	down
Osmaronin	0.005239	1.7921	0.728	yes	down
Acarviosin	0.0009957	1.8995	1.5469	yes	up
2-(4-Methylphenoxy)-7-(4-chlorophenyl)heptanoic acid	0.004116	1.9371	0.7062	yes	down
Val Ile Glu	0.0009787	1.6505	0.8047	yes	down
Trp-Lys-OH	0.03241	2.0152	2.3772	yes	up
3,6-Dihydroxycyclohepta-2,4,6-trien-1-one	4.511e-06	1.9245	0.7563	yes	down
3-(3,5-dihydroxyphenyl)-1-propanoic acid sulphate	0.01364	1.8096	0.7269	yes	down
Deoxycholylarginine	5.453e-05	2.1803	0.7069	yes	down
Glycine, N-[3-(4-hydroxy-3-methoxyphenyl)-1-oxo-2-propenyl]-	0.01253	1.7741	0.7299	yes	down
Heptyl 4-hydroxybenzoate	0.0008156	1.876	0.7798	yes	down
Serylarginine	0.002975	1.6991	0.7112	yes	down
Emapunil	0.005856	2.2904	2.1972	yes	up
Allobarbital	0.002144	1.7981	0.7448	yes	down
L-Theanine	0.0008261	1.7654	1.4301	yes	up
4,4'-Diphenylmethane diisocyanate	0.006433	2.2505	0.629	yes	down
Batatasin I	0.002151	1.9534	0.6532	yes	down
Periplocin	0.0129	1.8546	1.5423	yes	up
3,4-Dimethyl-5-pentyl-2-furanpropanoic acid	0.003021	1.9777	0.6629	yes	down
Gnaphaliin	0.0001859	1.7745	0.7345	yes	down
4-hydroxy-5-methyl-2-propyl-3(2H)-furanone	8.524e-05	2.2628	0.6402	yes	down
1h-Benzo[g]indole	0.001597	1.7406	0.7462	yes	down
6-Hydroxysandoricin	0.001986	2.1381	0.7117	yes	down
Eupatilin	0.001091	1.8283	0.7512	yes	down
Phenylglucuronide	0.001421	1.8053	0.73	yes	down
Val Val Thr	0.00741	1.6266	0.7581	yes	down
Galactoarabinan	0.02275	1.7181	0.7139	yes	down
Ouabain	0.000581	1.7141	1.2715	yes	up
N-(5-acetamidopentyl)acetamide	9.728e-06	2.0471	1.2358	yes	up
Ile Ile Asp	0.01619	1.7672	0.6472	yes	down
EPIGALLOCATECHIN	0.002094	1.8275	0.7843	yes	down
Dihydro-O-methylsterigmatocystin	0.007029	1.9786	0.6882	yes	down
Ginkgolide M	0.0003531	1.9722	0.6967	yes	down
Scytalone	0.0005245	1.8976	0.7333	yes	down
PG(18:1(12Z)-O(9S,10R)/i-15:0)	0.0001665	2.0691	1.2693	yes	up
(R)-8-Acetoxycarvotanacetone	0.008112	1.9764	0.5822	yes	down
Ethyl benzoate	0.0004521	1.7419	0.7101	yes	down
Lepidiumterpenyl ester	0.0008606	1.9155	1.4096	yes	up
Naloxone	0.0188	1.5862	1.4227	yes	up
P-Hydroxyphenethyl trans-ferulate	0.0007066	1.9051	0.701	yes	down
Actodigin	7.479e-05	1.8989	1.2765	yes	up
2,4-Quinolinediol	0.003205	2.0249	0.7013	yes	down
2-Amino-5-phosphonopentanoic acid	0.01585	1.9971	0.5076	yes	down
2,4-Dimethyl-1,3-oxazole-5-carboxylic acid	2.975e-05	1.9241	0.7514	yes	down
Methyl 11,17,21-trihydroxy-3,20-dioxopregna-1,4-diene-16-carboxylate	0.01329	1.722	1.4085	yes	up
Threoninyl-Tryptophan	0.0002538	1.6596	0.7899	yes	down
Antroquinonol	0.01095	1.9212	0.675	yes	down
Trans-isoeugenol-O-glucuronide	9.668e-06	2.1698	0.6729	yes	down
Ethosuximide	0.003196	1.8899	0.7264	yes	down
4-Hydroxycinnamoylagmatine	0.004739	1.7144	0.6578	yes	down
Baicalein	0.0185	1.5558	0.8107	yes	down
1-O-Acetyl britannilactone	0.004439	1.749	0.7033	yes	down
Zearalenone 4-sulfate	0.001865	1.6884	0.7511	yes	down
Proazulene	0.006702	1.7775	0.6649	yes	down
2,4-Dihydroxybenzoic acid	0.001899	1.7004	0.7268	yes	down
3-Carbamoyl-2-phenylpropionic acid	0.0001269	1.7667	0.7619	yes	down
Glucose butyrate	0.002733	1.6307	0.805	yes	down
4-Hydroxy-2,6,6-trimethyl-3-oxo-1,4-cyclohexadiene-1-carboxaldehyde	0.00126	1.8897	0.7004	yes	down
3-Hydroxy-alpha-methyl-DL-tyrosine	0.005821	1.8073	0.6798	yes	down
Prolyl-Arginine	0.001786	1.8111	0.7232	yes	down
Glycylhydroxyproline	0.005079	1.8437	0.6747	yes	down
5-Hydroxy-6-methoxyindole glucuronide	0.01749	1.7103	0.6418	yes	down
Monoketocholic acid	0.003376	1.5828	1.315	yes	up
Narcotoline	0.005702	1.7338	0.4965	yes	down
3-(2-Hydroxyethyl)histidine	0.03089	1.8725	0.6364	yes	down
5-Chloro-2'-deoxyuridine	0.005787	1.6115	0.8147	yes	down
Dixyrazine	0.009661	1.7187	1.432	yes	up
Kojic acid	0.008631	1.5599	0.7949	yes	down
3-Isopropylmalic acid	0.0004544	1.6601	0.7451	yes	down
Asparaginylaspartic acid	0.004072	1.7465	0.6869	yes	down
Acetovanillone	0.01257	1.6209	0.6905	yes	down
Benzoquinoneacetic acid	0.0003171	1.7044	0.7347	yes	down
Ser Val Asp	0.000734	1.7038	0.8214	yes	down
MG(0:0/20:4(5Z,8Z,11Z,13E)-OH(15S)/0:0)	0.002637	1.6316	1.3014	yes	up
3-Methyluridine	0.0001373	1.8365	0.7726	yes	down
4-[(S)-Amino(carboxy)methyl]-3-methylbenzoic acid	0.006024	1.7953	0.7863	yes	down
Indoxyl-beta-D-glucoside	0.0005658	1.623	0.81	yes	down
Sakacin P	3.728e-05	1.7943	1.3215	yes	up
Carprazidil	0.0004619	1.8576	0.7633	yes	down
7-Methylxanthosine	0.003856	1.6007	0.7813	yes	down
(2E)-4-Hydroxy-3-methylpent-2-enedioylcarnitine	0.009188	1.7211	0.6839	yes	down
S-(p-Azidophenacyl)glutathione	0.0001816	1.724	1.1988	yes	up
3,7-Dihydroxydecanoylcarnitine	0.002361	1.8109	1.3433	yes	up
DG(18:2(9Z,12Z)/15:0/0:0)	0.006314	1.6997	0.776	yes	down
Syrosingopine	1.858e-05	1.9553	1.2412	yes	up
[[(3R,4R,5S,6R)-3-Acetamido-4,5-dihydroxy-6-(hydroxymethyl)oxan-2-yl]amino] N-phenylcarbamate	0.006312	1.5381	0.8047	yes	down
4-Hydroxyphenylpyruvic acid	0.006363	1.5639	0.8238	yes	down
3-(2-Hydroxyphenyl)propanoic acid	0.0004356	1.6222	1.2077	yes	up
PE(18:3(6Z,9Z,12Z)/P-18:1(9Z))	0.007924	1.6577	0.7399	yes	down
1,3,5,8-Tetrahydroxyxanthone	0.0004214	2.0918	0.6721	yes	down
Dopaminechrome	0.005284	1.5863	0.7919	yes	down
L-2-Aminoethyl seryl phosphate	0.001878	1.6157	0.7976	yes	down
Gemfibrozil	0.009596	1.7363	0.7762	yes	down
Gibberellin A72	0.000852	1.8797	0.7454	yes	down
Bursopoietin	0.003218	1.5745	0.8187	yes	down
5(6)-Epoxy Prostaglandin E1	0.01309	1.8353	0.6561	yes	down
2-Phenylethyl acetate	0.001198	1.8306	0.7532	yes	down
Polypodine B	0.01483	1.8229	0.7003	yes	down
Gibberellin A34	0.004625	1.882	0.7283	yes	down
Valyltyrosine	0.003571	1.9819	0.653	yes	down
5-Methoxy-2,3-dihydro-1H-inden-2-amine	0.0007705	1.7092	0.7202	yes	down
Yohimbine	0.002191	1.7412	1.3776	yes	up
Coclaurine	0.001398	1.7491	0.6986	yes	down
Ile Leu Thr	0.003088	1.5383	0.8027	yes	down
5-Methoxytryptophan	0.003905	1.5601	0.8071	yes	down
Nigerloxin	0.0006944	1.5705	0.7869	yes	down
2'-C-Methylguanosine	0.000869	1.5451	0.856	yes	down
2-(1-Ethoxyethoxy)propanoic acid	0.01595	1.6144	0.7595	yes	down
S-Allyl-L-cysteine	0.02118	1.5673	0.7717	yes	down
3-Hydroxy-4-phenylbutan-2-one	0.001285	1.7618	0.6756	yes	down
DG(18:1n9/0:0/18:2n6)	0.0008109	1.9251	0.7434	yes	down
Garbanzol	0.001329	1.6028	0.7522	yes	down
(R)-3',7-Dihydroxy-2',4'-dimethoxyisoflavan	0.002488	1.8407	0.677	yes	down
Soyasapogenol F	0.0003398	1.5796	1.2738	yes	up
4-Deacetylneosolaniol	0.004896	1.8079	0.7021	yes	down
Kainic acid	0.001393	1.6837	0.7497	yes	down
Acetosyringone	0.006546	1.8636	0.6134	yes	down
3,4-Methylenesebacic acid	0.005126	1.6667	0.6969	yes	down
2,3,4,5-Tetrahydro-2-pyridinecarboxylic acid	0.001022	1.5475	1.3094	yes	up
Ozanimod	0.01464	1.5982	1.2614	yes	up
PG(PGE1/i-12:0)	0.005756	1.6784	1.5002	yes	up
1,2-Epoxy-3-(p-nitrophenoxy)propane	0.01337	1.5266	0.7789	yes	down
6-Acetylmorphine	0.0001449	1.6561	1.1908	yes	up
Prenyl glucoside	0.01605	1.6424	0.6402	yes	down
Carbamimidothioic acid, 2-(dimethylamino)ethyl ester	0.01674	1.6198	0.5381	yes	down
Emodin	0.001532	1.6684	0.7567	yes	down
(6R,8Z)-6-Hydroxy-3-oxotetradecenoic acid	0.0007443	1.8069	0.7237	yes	down
Acrylic acid	0.0003191	1.6363	0.8191	yes	down
Cis-Acetylacrylate	0.0005775	1.7738	0.7249	yes	down
Ethyl salicylate	3.021e-05	1.7018	0.8	yes	down
Ethenodeoxyadenosine	0.003141	1.9403	0.6395	yes	down
Nona-3,5,7-trienoylcarnitine	0.002376	1.4903	0.8463	yes	down
Benazepril	0.009259	1.7117	1.3523	yes	up
N-Methoxysuccinyl-Ala-Ala-Pro-Val	0.0001907	1.7984	1.2489	yes	up
Thr Leu Asp	0.003744	1.4898	0.7961	yes	down
2-Polyprenyl-3-methyl-5-hydroxy-6-methoxy-1,4-benzoquinone	0.0008028	1.6733	0.7736	yes	down
Glycyl-Phenylalanine	0.002013	1.6032	0.7942	yes	down
1-[3,4-Dihydroxy-5-(hydroxymethyl)oxolan-2-yl]-4-hydroxyhydropyridin-2-one	0.004305	1.7	0.8011	yes	down
Isopropyl tartaric acid	5.035e-05	1.68	0.7578	yes	down
N-Hydroxyphenetidine	0.003558	1.7277	1.2965	yes	up
3-(2,5-dimethoxyphenyl)propanoic acid	0.002774	1.8894	0.6871	yes	down
Furo[3,2-c]pyran-4-one	0.0005358	1.6669	0.7804	yes	down
Humulinic acid A	0.008194	1.7055	0.7234	yes	down
Ile Ile Glu	0.001482	1.5823	0.7764	yes	down
3-(4-Carboxybenzylidene)-6-hydroxycamphor	0.0298	1.7417	0.6443	yes	down
Medicagenic acid 3-O-b-D-glucuronide	0.03497	1.6502	0.6486	yes	down
(3R,4R,5R)-3-Fluoro-5-(hydroxymethyl)oxolane-2,3,4-triol	0.002633	1.7745	1.3297	yes	up
6-Hydroxymusizin 8-O-b-D-glucopyranoside	0.008095	1.6294	0.7456	yes	down
(-)-maackiain-3-O-glucoside	0.001925	1.6671	0.7393	yes	down
Ophthalmic acid	0.000594	1.5815	0.8281	yes	down
Mertiatide	0.0009384	1.8018	0.6844	yes	down
Gamma-Glutamyl-S-methylcysteine sulfoxide	0.01869	1.5575	0.7378	yes	down
5Z-7-Oxozeaenol	0.01591	1.8056	0.6144	yes	down
Albendazole-2-aminosulfone	0.03633	1.7197	0.5721	yes	down
2-Aminopropiophenone	0.009166	1.7365	0.733	yes	down
Dehydrocyanaropicrin	0.0007048	1.8403	0.7085	yes	down
Netivudine	0.005107	1.529	0.7762	yes	down
4-(Phenylamino)benzoic acid	0.001353	1.5559	0.8559	yes	down
N-Despropyl-rotigotine	0.004272	1.5809	0.7923	yes	down
Gly Leu Asp	0.005629	1.439	0.8321	yes	down
Cocaine-alcohol	0.003518	1.8535	1.3726	yes	up
8-Deoxy-11,13-dihydroxygrosheimin	0.002614	1.5842	1.203	yes	up
Musk ambrette	0.004257	2.0774	0.4691	yes	down
1,8-Menthadien-2-ol	4.509e-05	2.1084	0.7459	yes	down
3,4-Dihydro-2H-1-benzopyran-2-one	0.0003619	1.5811	1.2369	yes	up
5-Caffeoylquinic acid	0.0009821	1.7881	0.7697	yes	down
Ascorbalamic acid	0.005049	1.5147	0.7687	yes	down
5-Dehydroquinic acid	0.004993	1.5011	0.7732	yes	down
5-Methoxyindoleacetate	0.002942	1.5244	0.8189	yes	down
Cinncassiol C	0.01591	1.7102	0.7776	yes	down
Tyrosyl-Valine	0.002425	1.8717	0.6819	yes	down
Esmolol	0.03632	1.6367	0.7721	yes	down
5-Hydroxyferulic acid	0.000329	1.7138	0.7563	yes	down
DG(PGJ2/0:0/10:0)	0.0002503	1.7533	1.2381	yes	up
5-Methoxy-3,4-methylenedioxyamphetamine	0.004152	1.5484	1.2725	yes	up
Lucidenic acid J	0.002702	1.68	1.2649	yes	up
Centaureidin	0.0002059	1.5828	0.792	yes	down
2-Propenoic acid, 2-(((2-methoxyphenyl)acetyl)amino)-	0.003356	1.5296	0.7849	yes	down
MANNOHEPTULOSE	0.0009601	1.5504	0.8465	yes	down
Hydroxybutyrylglycine	0.0007447	1.6205	0.7317	yes	down
(+/-)-3',4'-Methylenedioxy-5,7-dimethylepicatechin	0.02073	1.9168	0.6747	yes	down
Trans-Piceid	0.03788	2.0501	0.6201	yes	down
Adrenochrome	0.01399	1.5472	0.7359	yes	down
Neosaxitoxin	0.0132	1.9034	0.6159	yes	down
Bisphenol A	0.02829	1.516	1.3203	yes	up
M-Coumaric acid	0.01164	1.6375	0.7995	yes	down
2-Acetamido-4-methylphenyl acetate	0.002986	1.6777	0.7773	yes	down
Gentisein	0.00576	1.6892	0.7567	yes	down
(S)-3-Hydroxybutyric acid	0.002305	1.5331	0.8358	yes	down
N-Nitrosodipropylamine	0.002133	1.4831	1.3188	yes	up
Ile Leu Glu	0.004639	1.521	0.7875	yes	down
20-HETE ethanolamide	0.02266	1.9879	0.5489	yes	down
2-Amino-3-(naphthalen-2-yl)propanoic Acid	0.0002695	1.6388	0.7678	yes	down
Gliadins	0.01598	1.5274	1.3207	yes	up
Phthalide	0.008868	1.4576	0.74	yes	down
Senkyunolide N	0.01307	1.5664	0.7851	yes	down
Withanolide B	0.002078	1.7846	1.2762	yes	up
Methoxycatecholamine	7.14e-05	1.6013	0.8409	yes	down
Dimethyl Phthalate	0.0008008	1.686	0.7969	yes	down
5-Hydroxy-L-tryptophan	0.00529	1.4238	1.2562	yes	up
Propyl gallate	0.001813	1.5717	0.779	yes	down
Forskolin	0.02031	1.429	1.3325	yes	up
4-Acridinecarboxamide	0.0003808	1.6706	0.7221	yes	down
Thromboxane B2	0.02033	1.5941	1.32	yes	up
Quercetin	0.0004064	1.9159	0.7701	yes	down
3-Oxopentanoic acid	0.0001488	1.7612	1.3103	yes	up
Norepinephrine	0.009467	1.9064	0.5571	yes	down
Danielone	0.003279	1.5091	0.8061	yes	down
Ligstroside-aglycone	0.00224	1.689	0.7773	yes	down
Pokeberrygenin	0.004477	1.6777	1.2739	yes	up
Pro Asn Val	0.03833	1.4418	0.7536	yes	down
Undeca-4,6,8-trienedioylcarnitine	0.00519	1.3941	0.8498	yes	down
Milbemycin alpha9	0.002024	1.4369	1.1997	yes	up
Amydricaine	0.03797	2.0995	2.316	yes	up
Berotralstat	0.04922	1.4023	1.3297	yes	up
15-Keto-prostaglandin F2a	0.007585	1.6773	1.4521	yes	up
Caffeoylcalleryanin	0.003458	1.6232	0.7458	yes	down
2-Hydroxy-2-ethylsuccinic acid	0.003656	1.7056	0.6959	yes	down
Ganoderic acid alpha	0.002273	1.7265	1.4879	yes	up
Gibberellin A86	0.00145	1.883	0.7161	yes	down
2-Mercapto-3-furan-2-ylpropenoic acid	0.008658	1.6163	0.7875	yes	down
Gentianose	0.03323	1.6852	1.9205	yes	up
Citrazinic Acid	0.01323	1.706	0.7556	yes	down
(1R,6R)-6-hydroxy-2-succinylcyclohexa-2,4-diene-1-carboxylate	0.001647	1.9928	0.7092	yes	down
Nigellicine	0.01711	1.5821	0.7641	yes	down
4-Hydroxystyrene	0.001169	1.5156	0.8161	yes	down
DG(15:0/20:1(11Z)/0:0)	0.02571	1.6992	0.656	yes	down
2,3-Dimethylmaleic anhydride	0.002955	1.4897	0.794	yes	down
3-Hydroxyoctanedioylcarnitine	0.0021	1.6777	0.7957	yes	down
Methohexital	0.003105	1.7872	0.7308	yes	down
N-phenylanthranilic acid	0.003469	1.5128	0.8383	yes	down
Gentiopicroside	0.001773	1.7477	0.7287	yes	down
2-dehydropantoate	0.001647	1.5262	0.8068	yes	down
Avenestergenin A1	0.001689	1.7187	0.8095	yes	down
Threonylisoleucine	0.005518	1.9474	0.6922	yes	down
Pred Forte	0.01555	1.4292	0.8059	yes	down
Acetylhomoserine	0.002345	1.4846	0.8305	yes	down
(-)-trans-3,4-Dihydro-4,8-dihydroxy-3-methyl-1H-2-benzopyran-1-one	0.001804	1.4317	0.8119	yes	down
Trans-4-Aminocyclohexanecarboxylic acid	0.01162	1.4789	1.2772	yes	up
Artonol B	0.01661	1.5329	0.7412	yes	down
Mytilin B	0.001803	1.7558	1.2443	yes	up
3,4-Dihydroxyphenylvaleric acid	0.004013	1.7119	0.7237	yes	down
5-p-Coumaroylquinic acid	0.002102	1.9343	0.6963	yes	down
N-Eicosapentaenoyl Lysine	0.004634	1.495	1.2181	yes	up
7-Hydroxymitragynine	0.0002716	1.7754	1.2445	yes	up
1-Naphthyl isocyanate	0.001164	1.573	0.7885	yes	down
(4Z,7Z,10Z)-12-[(1S,2R,3R)-3-Hydroxy-2-[(1E,3S)-3-hydroxypent-1-en-1-yl]-5-oxocyclopentyl]dodeca-4,7,10-trienoylcarnitine	0.0007977	1.4688	0.8221	yes	down
1,8-Naphthalenediol	0.004306	1.4405	0.7573	yes	down
Icariside D1	0.02013	1.6594	1.4169	yes	up
Cordycepin	0.04373	1.7132	0.3459	yes	down
Brassidic acid	0.009238	1.6923	0.785	yes	down
7-Epi-12-hydroxyjasmonic acid	0.0005845	1.4801	0.788	yes	down
PI-103	0.02307	1.4855	0.7645	yes	down
Androstenedione	0.001314	1.6134	0.7616	yes	down
Gibberellin A85	0.004969	1.5819	0.7446	yes	down
4-O-Methylglucuronic acid	0.003568	1.5471	0.7928	yes	down
7,8-dihydromonapterin	0.006984	1.632	0.8309	yes	down
Glutaminylthreonine	0.006063	1.5521	0.7851	yes	down
3-(7'-methylthio)heptylmalate	0.0008845	1.5024	0.8187	yes	down
Phaseolic acid	0.002569	2.0268	0.5495	yes	down
Cerulenin	0.03443	1.7232	0.6984	yes	down
L-Kynurenine	0.03118	1.7284	1.7138	yes	up
6-Hydroxy-5-methoxy-1h-indole-2-carboxylic acid	0.001407	1.685	0.8358	yes	down
O-Succinyl-L-homoserine	1.116e-06	1.8539	0.8403	yes	down
2-Hydroxyibuprofen	0.005003	1.5957	0.7986	yes	down
Acridonecarboxamide	0.004658	1.5379	0.7425	yes	down
Tyrosyl-Gamma-glutamate	0.01062	1.3999	0.7666	yes	down
Caudatin	0.009354	1.6435	0.7252	yes	down
PE(16:0/14:1(9Z))	0.01309	1.7642	1.5513	yes	up
DG(2:0/0:0/PGD1)	0.01053	1.4613	1.2321	yes	up
Aniracetam	0.003816	1.4711	0.7809	yes	down
Chrysophanol	0.01476	1.4583	0.7895	yes	down
Samidorphan	0.01796	1.4115	1.3206	yes	up
5-[(2R)-2-Aminopropyl]-2-hydroxybenzoic acid	0.002894	1.6305	0.745	yes	down
Prolyl-Gamma-glutamate	4.094e-05	1.5466	0.8224	yes	down
4alpha-formyl-stigmasta-7,24(241)-dien-3beta-ol	0.01125	1.3902	1.1972	yes	up
2,3-Dihydroxybenzoic acid	0.008111	1.3953	0.8392	yes	down
N-(2-Methylacryloyl)-L-histidine	0.0168	1.5732	0.7517	yes	down
Isoeugenitol	0.001621	1.5372	0.787	yes	down
Carnosine	0.0001229	1.8844	0.7789	yes	down
3,4-dihydroxyphenylacetic Acid	0.00111	1.6068	0.7557	yes	down
Esculetin	0.04034	1.3929	0.7587	yes	down
Furylfuramide	0.03874	1.4493	1.3022	yes	up
4-Hydroxy-5-(dihydroxyphenyl)-valeric acid-O-sulphate	0.02655	1.4314	0.7504	yes	down
3-Hydroxysuberic acid	0.007598	1.4819	0.7725	yes	down
Hydroxyhydroquinone	0.0001353	1.6733	0.748	yes	down
5-phosphonooxy-L-lysine	5.911e-05	1.4276	0.8546	yes	down
Atenolol	0.01807	1.4796	0.7902	yes	down
Valtrate	0.002255	1.5535	0.7855	yes	down
5-Methoxysalicylic acid	0.003916	1.5309	0.7965	yes	down
Isocolumbin	0.004149	1.4857	0.8057	yes	down
Polyethylene, oxidized	0.003387	1.8532	0.7427	yes	down
MG(PGF2alpha/0:0/0:0)	0.008277	1.4159	1.1973	yes	up
Isoguvacine	0.001519	1.3871	1.2435	yes	up
(1R,3S)-3-(6-Aminopurin-9-yl)cyclopentan-1-ol	0.001467	1.3849	0.854	yes	down
3-Hydroxykynurenic acid	0.0004375	1.4866	0.8174	yes	down
(2S,5R)-2,6-Diamino-5-[(2R,3R,4S,5R,6R)-3,4,5-trihydroxy-6-(hydroxymethyl)oxan-2-yl]oxyhexanoic acid	0.02043	1.4137	0.7862	yes	down
3-Des(dimethylaminoethyl)-3-acetic acid zolmitriptan	0.02053	1.4966	1.3671	yes	up
(3R)-3,4-Dihydroxy-3-(hydroxymethyl)butanenitrile 4-glucoside	0.009625	1.4424	0.8447	yes	down
Sorgolactone	0.005106	1.556	0.738	yes	down
3-methylheptanedioylcarnitine	0.003171	1.5543	1.3198	yes	up
3-Methoxy-4-hydroxyphenylethyleneglycol sulfate	0.02857	1.365	0.7731	yes	down
Aromadendrin	0.009228	1.4592	0.7541	yes	down
Fluocortolone Pivalate	0.01666	1.7	1.3981	yes	up
Tyrosol	0.006283	1.7063	0.6721	yes	down
2-Hexadec-7-enylicosa-8,11-dienedioic acid	0.02149	1.4838	0.8384	yes	down
Petrosaspongiolide m	0.01184	1.4972	0.7782	yes	down
Macrolactin-A	0.003804	1.4618	1.1927	yes	up
N-Isobutyloctadeca-trans-2-trans-4-dienamide	0.005824	1.7123	1.2627	yes	up
2-O-(4-O-Methyl-a-D-glucopyranuronosyl)-D-xylose	0.04798	1.4098	1.1981	yes	up
2-Methylenecyclopropaneacetic Acid	0.002941	1.5393	0.7642	yes	down
S-Formylglutathione	0.009992	1.4103	1.1852	yes	up
Asp Ile Lys	0.00983	1.3518	0.8445	yes	down
Cerasidin	0.001637	1.561	0.806	yes	down
Imazamethabenz-methyl	0.004476	1.36	1.1622	yes	up
Histidylserine	0.001032	1.5171	1.2453	yes	up
(S)-2-Propylpiperidine	0.03114	1.4093	0.7493	yes	down
Mesalazine	0.01106	1.3903	0.8091	yes	down
Cholylvaline	0.007144	1.4474	1.1982	yes	up
Eutypine	0.03383	1.452	0.7613	yes	down
(3E)-Glutaconylcarnitin	0.01853	1.5179	0.7381	yes	down
TRIMAZOSIN	0.006788	1.339	1.1739	yes	up
Valyllysine	0.003458	1.5201	0.809	yes	down
Gly Val Phe	0.005181	1.358	0.8344	yes	down
Glu Tyr Asp Lys	0.0326	1.6344	1.3235	yes	up
4-(Trifluoromethyl)benzaldehyde	0.01031	1.7103	0.7104	yes	down
Glucose ketone	0.0002003	1.4957	0.8127	yes	down
DG(15:0/0:0/18:4n3)	0.02245	1.6005	0.789	yes	down
Vellein	0.01445	1.7517	0.5736	yes	down
Alanyl-Gamma-glutamate	0.0005524	1.4766	0.7995	yes	down
5-[1-Carboxy-2-(trimethylazaniumyl)ethoxy]-5-oxopentanoate	0.02289	1.5864	1.4427	yes	up
Xymedon	0.002101	1.3329	1.2351	yes	up
DG(13D5/13M5/0:0)	0.008253	1.6636	0.7611	yes	down
1,5-Isoquinolinediol	0.01455	1.367	0.7962	yes	down
Osmundalactone	0.0009966	1.3859	0.8592	yes	down
Arbutin	0.001038	1.4657	0.8205	yes	down
SCHRADAN	0.001035	1.8077	0.7436	yes	down
Furaneol (keto form)	0.00638	1.6402	0.7221	yes	down
Endoxifen O-glucuronide	0.009507	1.3998	1.3022	yes	up
Ecgonine Ethyl Ester	0.02365	1.6549	0.5118	yes	down
9-(3,4-Dihydroxybutyl)guanine	0.003256	1.4256	1.2209	yes	up
Patulin	0.0005296	1.5968	0.7682	yes	down
Scoparone	0.01252	1.31	0.8342	yes	down
DG(20:2(11Z,14Z)/15:0/0:0)	0.002379	1.6008	0.7831	yes	down
Hexahydrophthalic anhydride	0.003017	1.3338	0.8567	yes	down
Cndac	0.00326	1.521	0.7464	yes	down
2-Hydroxydodeca-5,8-dienoylcarnitine	0.00488	1.4418	0.7985	yes	down
Panose	0.006339	1.5581	0.783	yes	down
1-(3-Carboxypropyl)-3,7-dimethylxanthine	0.005001	1.6556	0.7498	yes	down
2-(3,4-Dihydroxyphenyl)-3,5,7-trimethoxy-6,8-dimethylchromen-4-one	0.001528	1.4809	0.788	yes	down
Estradiol-17alpha 3-D-glucuronoside	5.616e-05	1.4846	1.1559	yes	up
Santin	0.0242	1.3597	0.7967	yes	down
PC(14:0/P-18:1(9Z))	0.02635	1.6108	0.7436	yes	down
Diacetone alcohol	0.00603	1.4392	0.7678	yes	down
3-Hydroxybenzoic Acid	0.001609	1.3556	0.8272	yes	down
Annopentocin B	0.01721	1.4542	0.8405	yes	down
7,4'-Dihydroxyflavone	0.01651	1.3904	0.8051	yes	down
LY 235959	0.003091	1.4909	0.7891	yes	down
Penicillic acid	0.002966	1.5267	0.7579	yes	down
Cimiracemate A	0.005448	1.6119	0.7866	yes	down
Ile Val Gly	0.0331	1.3565	0.8219	yes	down
N-Acetyl-L-phenylalanine	0.03115	1.4172	0.8001	yes	down
N-Methacryloyl-L-glutamic acid	0.01184	1.5926	0.7538	yes	down
Aminoguanidine	0.0147	1.3118	0.7958	yes	down
Haloperidol	0.001375	1.4531	0.8174	yes	down
Leptomycin B	0.008168	1.304	1.1713	yes	up
Chrysoobtusin	0.005078	1.6523	0.7757	yes	down
Dihydro-3-hydroxy-4,4-dimethyl-2(3H)-Furanone	0.001282	1.424	0.8301	yes	down
Leu Phe	0.007721	1.763	0.7321	yes	down
Malonic semialdehyde	0.00506	1.5306	0.8063	yes	down
7-Methylinosine	0.00662	1.358	0.7883	yes	down
Methionyl-Aspartate	0.001399	1.631	0.7716	yes	down
(+)-1,2-Epoxyneomenthyl acetate	0.01052	1.6529	0.7475	yes	down
4-Hydroxyphenylacetaldehyde	0.004863	1.3025	0.8303	yes	down
Val Val Glu	0.01495	1.3249	0.8283	yes	down
Blasticidin S	0.0001504	1.4428	1.141	yes	up
Allithiamine	0.0305	1.3754	0.7827	yes	down
Arginyl-Gamma-glutamate	0.009325	1.6837	1.3437	yes	up
Ibritumomab tiuxetan	0.01768	1.3892	1.2351	yes	up
Delta-Dodecalactone	0.01844	1.315	1.2032	yes	up
Thr Leu Thr	0.006352	1.2613	0.869	yes	down
Viridin	0.02197	1.2898	0.8353	yes	down
PG(i-13:0/18:2(9Z,11Z))	0.001097	1.6179	1.1703	yes	up
Fosteabine	0.005202	1.5162	1.2135	yes	up
3,4-Methylenedioxybenzaldehyde	0.007368	1.4941	0.7705	yes	down
Phenylalanyl-prolyl-arginine	0.004414	1.5501	1.2565	yes	up
Telocinobufagin	0.0118	1.438	1.23	yes	up
Undecylenic acid	0.006313	1.5988	0.7721	yes	down
Tricarballylic Acid	0.007308	1.3378	0.89	yes	down
N-[1-(Hydroxymethyl)-2-(4-nitrophenyl)-2-oxoethyl]acetamide	0.04884	1.3859	0.7017	yes	down
1-Methylpyrrole-2,3,5-triol	2.953e-05	1.4647	0.8801	yes	down
(1S,2S,3S,4R)-3-(1-Acetamido-2-ethylbutyl)-4-(diaminomethylideneamino)-2-hydroxycyclopentane-1-carboxylic acid	0.0009965	1.3057	0.8732	yes	down
(-)-Salsoline	0.003071	1.3791	0.8452	yes	down
His Ile Ile	0.009997	1.3455	0.8429	yes	down
Ceranapril	0.00574	1.3691	1.1775	yes	up
1,N6-Ethenoadenosine	0.001704	1.3445	0.891	yes	down
Betaxolol	0.007318	1.4459	1.276	yes	up
Xi-5-Hydroxydodecanoic acid	0.0226	1.2216	1.1264	yes	up
LysoPE(0:0/18:2(9Z,12Z))	0.01046	1.6046	0.7216	yes	down
Oxolinic acid	0.0004358	1.3763	0.8566	yes	down
5-Thymidylic acid	0.001108	1.4135	0.8144	yes	down
Urolithin C 3-glucuronide	0.0009006	1.4291	0.8273	yes	down
Dihydroorotic Acid	0.003543	1.5652	0.7505	yes	down
3,7,8,15-Scirpenetetrol	0.002605	1.6038	0.7441	yes	down
(S)-4-(4-((2-(3,5-Dimethylphenyl)pyrrolidin-1-yl)Methyl)phenoxy)-3-fluorobenzaMide	0.0128	1.2569	0.8334	yes	down
Nalidixic Acid	0.007421	1.4737	0.8074	yes	down
N-Ac-Tyr-Val-Ala-Asp-CMK	0.002724	1.4095	0.8096	yes	down
3-Methyladipic Acid	0.005591	1.4718	0.8038	yes	down
3-(5-Methoxy-4-oxocyclohex-2-en-1-yl)prop-2-enoic acid	0.004725	1.3144	0.8468	yes	down
2-Acetyl-4-methylthiazole	0.0297	1.6688	0.7925	yes	down
Mycophenolate mofetil	0.01626	1.2823	1.1961	yes	up
Cyclosquamosin F	0.01354	1.3155	0.8064	yes	down
4-formyl Indole	0.003787	1.5592	0.8176	yes	down
2-(2-Hydroxyethyl)-4-oxohexanedioic acid	0.008964	1.4146	0.8243	yes	down
Ethenzamide	0.0287	1.27	0.7761	yes	down
5-Hydroxyindoleacetate	0.002794	1.5445	0.8491	yes	down
11-{3,4-Dimethyl-5-[(1E)-pent-1-en-1-yl]furan-2-yl}undecanoylcarnitine	0.02505	1.3746	1.2734	yes	up
N-(N-(3-Amino-3-carboxypropyl)-3-amino-3-carboxypropyl)azetidine-2-carboxylic acid	0.0006594	1.456	0.8323	yes	down
P-Aminobenzoic acid	0.00173	1.4087	0.8093	yes	down
2-p-Tolyl-5,6,7,8-tetrahydrobenzo[d]imidazo[2,1-b]thiazole	0.01171	1.3671	0.8208	yes	down
1-(1,3-Benzodioxol-5-ylcarbonyl)piperidine	0.002369	1.529	0.7749	yes	down
5-Dihydroxyhept-6-enoic acid	0.004373	1.421	0.7765	yes	down
THYMOQUINONE	0.0007211	1.2852	1.1203	yes	up
9-O-Acetylneuraminic acid	0.01363	1.2653	0.8867	yes	down
Thr Val Asp	0.01117	1.213	0.8656	yes	down
2-Methoxy-4-vinylphenol	0.0003432	1.6422	0.7833	yes	down
Benzocaine	0.005417	1.534	0.8162	yes	down
Evacetrapib	5.024e-05	1.6938	1.183	yes	up
Quinoline-4,8-diol	0.003796	1.5339	0.773	yes	down
Alanylproline	0.001245	1.5744	0.8383	yes	down
Glutaminylproline	0.003339	1.4542	0.8228	yes	down
Mycarose	0.01799	1.4625	0.7875	yes	down
2',3'-Didehydro-2',3'-dideoxyguanosine	0.0003562	1.3736	0.8745	yes	down
Methyldopate	0.00823	1.4957	0.7492	yes	down
1-Methylcyclohexane-1,2-dicarboxylic acid	0.01202	1.5763	1.1982	yes	up
Lysyl-Phenylalanine	0.02527	1.7504	1.4656	yes	up
2-Isopropylmalic acid	0.0247	1.3851	0.7901	yes	down
Erythrono-1,4-lactone	0.0007126	1.3002	0.8902	yes	down
Phaseollinisoflavan	0.04179	1.4821	0.7515	yes	down
Glucitol-lysine	0.01878	1.417	1.2621	yes	up
3-[4-(1-Imidazolylmethyl)phenyl]-2-propenoic acid	0.01146	1.3878	0.8342	yes	down
Xenognosin A	0.04586	1.3442	0.7454	yes	down
Dihydrodaidzein	0.01611	1.3784	0.7688	yes	down
1-Hydroxy-2-(N-acetylcysteinyl)-3-butene	0.0006811	1.3575	1.1823	yes	up
S-(9-hydroxy-PGA1)-glutathione	0.003086	1.5279	0.7984	yes	down
Leu-Pro-Ile	0.007056	1.2328	1.183	yes	up
Liquiritigenin	0.001097	1.3912	0.8207	yes	down
N-Formyl-L-glutamic acid	0.03301	1.4313	0.8355	yes	down
N-Acetylvanilalanine	0.008895	1.4624	0.7601	yes	down
1-Acetylproline	0.005798	1.2437	0.8531	yes	down
Dihydroconiferyl alcohol	0.005963	1.452	0.8072	yes	down
3,4-DHPEA-EA	0.002754	1.3503	0.8552	yes	down
Gentisate Aldehyde	0.003599	1.304	0.8339	yes	down
P-coumaroyltyramine	0.029	1.2276	0.8074	yes	down
Salinomycin	0.003167	1.6815	1.199	yes	up
3-(1H-Pyrrol-2-yl)propanoic Acid	0.001202	1.3602	0.8764	yes	down
3a,21-Dihydroxy-5b-pregnane-11,20-dione	0.03982	1.2629	1.1417	yes	up
5-Hydroxyindoleacetic acid	0.008022	1.5411	0.8195	yes	down
2-(3-Mercaptopropyl)pentanedioic acid	0.007663	1.3757	0.8303	yes	down
P-Anisic acid	0.003048	1.4365	0.8475	yes	down
Asp Val Thr	0.01589	1.182	0.8695	yes	down
2-Ethyl-5,7-dimethyl-3-[4-[2-(2H-tetrazol-5-yl)phenyl]phenyl]imidazo[4,5-b]pyridine	0.02361	1.4954	0.7953	yes	down
H-Hyp-gly-OH	0.02584	1.3676	0.8328	yes	down
Glufosinate	0.009785	1.3251	0.7953	yes	down
Sterebin A	0.03587	1.4324	1.5367	yes	up
4-Feruloyl-1,5-quinolactone	0.01971	1.7214	0.6511	yes	down
4-Hydroxy-1-(3-pyridinyl)-1-butanone	0.04928	1.2236	0.7869	yes	down
N-Acetylaspartylglutamic Acid	0.03829	1.3306	0.8111	yes	down
(2S,3R,4S,5R,6R)-6-Ethyloxane-2,3,4,5-tetrol	0.001892	1.3633	0.8422	yes	down
Wyerol	0.01267	1.9024	0.7005	yes	down
Tyr-Gly-Gly-Trp-Leu	0.01164	1.2474	1.1836	yes	up
2-Octenedioic acid	0.0364	1.3651	0.8161	yes	down
2-Aminomuconic acid semialdehyde	0.00171	1.436	0.8574	yes	down
Eugenyl glucoside	0.001719	1.4951	0.7938	yes	down
4-(5-Fluoro-1,3-benzothiazol-2-yl)-2-methylaniline	0.00796	1.4709	0.7686	yes	down
Sarmentosin	0.01103	1.326	0.8129	yes	down
Gynocardin	0.007025	1.2644	0.8117	yes	down
Styrene	0.001956	1.3762	1.1496	yes	up
Indole-3-carboxilic acid-O-sulphate	0.0086	1.5471	0.7857	yes	down
NeuNGc	0.001488	1.3324	0.8273	yes	down
Val Thr Val	0.02457	1.4608	1.2256	yes	up
5-Ethyl-5-phenyl-1,3-oxazolidine-2,4-dione	0.004973	1.3085	0.8079	yes	down
1-Rhamnono-1,4-lactone	0.007026	1.3542	0.8765	yes	down
N-(2,3,4-Trihydroxybutyl)-L-valine	0.007435	1.2806	0.8485	yes	down
MG(0:0/24:6(6Z,9Z,12Z,15Z,18Z,21Z)/0:0)	0.002912	1.3466	1.1625	yes	up
Epioxylubimin	0.04229	1.4648	0.8253	yes	down
5-(2-Methylpropyl)tetrahydro-2-oxo-3-furancarboxylic acid	0.005576	1.3306	0.8086	yes	down
Coniferyl alcohol	0.002663	1.2978	0.8715	yes	down
N-((Tetrahydro-5-oxo-2-furanyl)carbonyl)-L-histidyl-L-prolinamide	0.01271	1.5063	0.7328	yes	down
Xanthosine	0.04564	1.3055	0.8062	yes	down
Methylfurfuryl alcohol	0.001882	1.3016	0.8581	yes	down
Gly Val Val	0.01086	1.2212	0.8824	yes	down
Isovalerylglutamic acid	0.001975	1.3037	0.8711	yes	down
Taps	0.02195	1.2667	0.8343	yes	down
Glu Glu	0.03739	1.297	0.8214	yes	down
P-Tolualdehyde	0.001061	1.3745	1.1292	yes	up
Dihydrocortisol	0.01038	1.2289	1.1905	yes	up
Gln Ile Val	0.0364	1.3565	0.8392	yes	down
(-)-Wikstromol	0.005365	1.3349	0.8271	yes	down
L-3-Cyanoalanine	0.001408	1.3525	0.8119	yes	down
9-(2,3-dihydroxypropoxy)-9-Oxononanoic Acid	0.04625	1.3043	0.8047	yes	down
(5E,9E)-3-Hydroxytrideca-5,9-dienoylcarnitine	0.0008752	1.3218	0.8615	yes	down
Cis-2-Methylaconitate	0.01569	1.6441	0.6867	yes	down
Arginylglutamine	0.008061	1.4312	1.1701	yes	up
Cichoriin	0.02232	1.4938	0.7604	yes	down
2-(6'-methylthio)hexylmalate	0.01728	1.2358	0.8286	yes	down
L-3-Phenyllactic acid	0.002891	1.4762	0.7694	yes	down
N-Stearoyl Aspartic acid	0.02979	1.2009	1.2202	yes	up
Val Leu Val	0.02398	1.3506	0.8342	yes	down
Pro Thr Ile	0.00027	1.3039	0.8836	yes	down
Val-pro-pro	0.003088	1.2305	0.8841	yes	down
Proline betaine	0.002991	1.6072	1.2867	yes	up
3-Hydroxy-4,5-dimethyl-2(5H)-furanone	0.0005976	1.3236	0.8734	yes	down
(2S)-2-[[(2S)-2-Aminopropanoyl]-naphthalen-2-ylamino]pentanedioic acid	0.01217	1.6645	1.2205	yes	up
2-(beta-D-Mannopyranosyl)-L-tryptophan	0.0196	1.1728	0.8554	yes	down
Abscisic alcohol	0.03086	1.5226	0.8026	yes	down
Homomethionine	0.001961	1.3724	0.8088	yes	down
2-[[[4-(3-Benzylcyclobutyl)-1,3-thiazol-2-yl]diazenyl]methyl]phenol	0.01711	1.2593	0.8384	yes	down
Jasmonic acid	0.00887	1.2872	0.8124	yes	down
Hydroxysesamone	0.013	1.3859	0.7892	yes	down
D-manno-2-Heptulose	0.001337	1.2261	0.8994	yes	down
(1(10)E,4E,6a,9b)-9-(2-Methylpropanoyloxy)-1(10),4,11(13)-germacratrien-12,6-olide	0.00277	1.6441	0.8017	yes	down
Gallic Acid	0.04301	1.3557	0.8115	yes	down
2-Hydroxycinnamic Acid	0.006203	1.3873	0.8267	yes	down
3,4,5,6-Tetrahydrohippuric acid	0.0009771	1.2749	1.1116	yes	up
Dodecanedioic Acid	0.01326	1.5191	0.8241	yes	down
Tacrine	0.02576	1.1844	0.8258	yes	down
(1r,3r)-1-Aminocyclopentane-1,3-dicarboxylic acid	0.003125	1.3551	0.8612	yes	down
3-(2,4-Dimethoxybenzylidene)anabaseine	0.002999	1.2093	1.1265	yes	up
Nafenopin	0.001156	1.7216	0.7746	yes	down
2-Deoxy-2-fluoro-alpha-D-galactopyranose	0.003594	1.2444	0.8545	yes	down
Octanedioylcarnitine	0.01667	1.567	1.2603	yes	up
Thiodiacetic Acid	0.02246	1.4516	0.7694	yes	down
Curvulinic acid (2-Acetyl-3,5-dihydroxyphenyl)acetic acid	0.01548	1.3667	0.815	yes	down
DIPROTIN B	0.006576	1.267	0.8613	yes	down
Secalciferol	0.0009842	1.2924	1.1672	yes	up
3-Deoxyglucosone	0.0005502	1.3457	0.8916	yes	down
Butanoyl (2S)-2-amino-5-(diaminomethylideneamino)pentanoate	0.009569	1.3029	0.8104	yes	down
(+/-)-Glycerol 1,2-diacetate	0.001472	1.4193	0.8606	yes	down
Axillarin	0.01071	1.9478	0.8032	yes	down
Thr Ile Leu	0.02913	1.3793	0.7494	yes	down
Leucyl-Glutamate	0.03762	1.3751	0.8431	yes	down
Xanthoxylin	0.002252	1.4435	0.8082	yes	down
5'-Deoxy-5-fluorocytidine	0.02941	1.4493	0.7748	yes	down
Quinic Acid	0.01347	1.5523	0.7901	yes	down
PG(i-21:0/22:6(4Z,8Z,10Z,13Z,16Z,19Z)-OH(7))	0.02049	1.4081	1.1975	yes	up
Val Ile Ser	0.02491	1.1642	0.8407	yes	down
1-Ethyl-1-nitrosourea	0.0004837	1.236	0.8742	yes	down
Endoxifen	0.00181	1.229	0.8714	yes	down
Phe Val	0.007118	1.4982	0.7832	yes	down
Ticrynafen	0.02789	1.3029	0.8383	yes	down
2-Furancarboxylic acid	0.03639	1.2377	1.1829	yes	up
Sabeluzole	0.01735	1.1782	1.1604	yes	up
Methyl (R)-3-methyl-2-oxopentanoate	0.01259	1.3045	0.7916	yes	down
(+/-)20-HDoHE	0.04666	1.3851	1.1894	yes	up
N-(3,5-dimethylphenyl)-2-(5-pyrazin-2-yl-1,3,4-oxadiazol-2-yl)acetamide	0.003206	1.2949	0.8836	yes	down
Racemates	0.03411	1.3379	0.8188	yes	down
Apramycin	0.0098	1.2814	1.2481	yes	up
Calcium diglutamate	0.02945	1.2389	1.2407	yes	up
Methoxyhydroxymandelic Acid	0.01905	1.1983	0.8503	yes	down
N-Acetyldopamine	0.005591	1.2126	0.8117	yes	down
Asp Val Phe	0.00597	1.1315	0.885	yes	down
3-(4-Hydroxy-3-methoxyphenyl)-2-methylpropionic acid	0.005747	1.3725	0.8107	yes	down
(Z)-Resveratrol 4'-glucoside	0.02221	1.6092	0.7553	yes	down
Nopalinic acid	0.02137	1.2204	0.8491	yes	down
Cyclic 3-Hydroxymelatonin	0.0138	1.4198	0.7729	yes	down
Stercobilin	0.0256	1.6082	0.7796	yes	down
Tert-Butyl (4-(3-((7-(hydroxyamino)-7-oxoheptyl)carbamoyl)isoxazol-5-yl)phenyl)carbamate	0.03684	1.1998	1.1485	yes	up
Coumarinic acid	0.01338	1.5099	0.7878	yes	down
Glycerol glutamate	0.002977	1.3193	0.8685	yes	down
20-Carboxyleukotriene B4	0.00865	1.3416	0.8242	yes	down
2,2-Dihydroxy-3-phenylpropanoic acid	0.02245	1.1677	0.8181	yes	down
SENECIPHYLLINE	0.002935	1.6321	0.8009	yes	down
(4Z,7Z,10Z,13Z,16E,18E)-20-Hydroxydocosa-4,7,10,13,16,18-hexaenoylcarnitine	0.01895	1.3227	1.2441	yes	up
Beta-D-ribosylnicotinate	0.005102	1.3227	0.8086	yes	down
(4Z,7Z,10Z,13Z,16Z)-18-(3-Ethyloxiran-2-yl)octadeca-4,7,10,13,16-pentaenoylcarnitine	0.02588	1.3771	0.7707	yes	down
Hydrocinnamic Acid	0.0119	1.2127	0.842	yes	down
1-Ipomeanol	0.003361	1.4949	0.8138	yes	down
7alpha,12alpha,26-trihydroxycholest-4-en-3-one	0.0141	1.448	0.7758	yes	down
2,4-Dihydroxy-7-methoxy-2H-1,4-benzoxazin-3(4H)-one	0.03446	1.2272	0.7348	yes	down
Dhelwangin	0.006087	1.602	0.7987	yes	down
Histidyllysine	0.04002	1.4394	0.7447	yes	down
Pegorgotein	0.001664	1.1698	0.8779	yes	down
(2R,3S,5R)-2-[6-[[(1S,2S)-2-Hydroxycyclopentyl]amino]-9-purinyl]-5-(hydroxymethyl)oxolane-3,4-diol	0.006383	1.7719	1.3666	yes	up
(R)-3,4-Dihydro-6,8-dihydroxy-3-methyl-1H-2-benzopyran-1-one	0.0002132	1.2434	0.8965	yes	down
N-(2,5-dimethoxyphenyl)-3-oxo-4H-1,4-benzoxazine-2-carboxamide	0.0006554	1.3566	0.8456	yes	down
Isoleucine glutamate	0.005354	1.2572	0.868	yes	down
(+)-Dehydrovomifoliol	0.002171	1.1335	1.0995	yes	up
3-Hydroxypyridine-2-methanol	0.001073	1.1879	0.88	yes	down
Artemin	0.01297	1.4133	0.765	yes	down
6,15-Diketo-13,14-dihydro-PGF1alpha	0.0423	1.5565	1.2665	yes	up
Kuguacin A	0.002372	1.2738	1.147	yes	up
6-Methoxymellein	0.01539	1.2931	0.828	yes	down
Carbazole	0.01737	1.3938	0.7669	yes	down
PA(20:4(6E,8Z,11Z,14Z)-OH(5S)/8:0)	0.04147	1.108	1.1228	yes	up
4-Amino-5-ethylthiophene-3-carboxylic acid	0.01118	1.3648	0.8075	yes	down
17-beta-estradiol 3-sulfate-17-(beta-D-glucuronide)	0.00586	1.2594	1.1459	yes	up
Coumafuryl	0.02854	1.1678	0.8298	yes	down
12-Oxo-20-trihydroxy-leukotriene B4	0.03408	1.2799	0.8394	yes	down
Ajugol	0.02469	1.5092	1.3148	yes	up
(5S,6R)-Methyl 5,6,7-trihydroxyheptanoate	0.02264	1.2053	0.8486	yes	down
Cephalosporanic acid	0.04777	1.1896	0.7855	yes	down
Pro Ala Ile	0.01564	1.2646	0.8358	yes	down
(3b,4b,5b)-4,5-Epoxy-p-menth-1-en-3-ol 3-glucoside	0.03205	1.2369	0.8606	yes	down
Zalcitabine	0.02768	1.3384	0.7895	yes	down
Glutamic acid diethyl ester	0.0002116	1.2723	0.8906	yes	down
4-Bis(2-hydroxyethyl)amino-L-phenylalanine	0.02808	1.2494	1.2508	yes	up
13(S)-Hydroperoxylinolenic acid	0.01919	1.413	0.8359	yes	down
Beta-(2-Methoxyphenoxy)-lactic acid	0.004817	1.1301	0.918	yes	down
5-Aminosalicyl-glycine	0.001817	1.4004	0.8415	yes	down
Minoxidil sulphate	0.003209	1.2521	1.1993	yes	up
Isopalmitic Acid	0.02069	1.1689	0.8795	yes	down
Harmaline	0.01924	1.3049	1.174	yes	up
Resolvin E2	0.01729	1.619	0.7412	yes	down
Pentaethylene glycol	0.004298	1.5129	0.7515	yes	down
Glucose-6-glutamate	0.00466	1.3563	0.8938	yes	down
3,5-Dihydroxycinnamic acid	0.001016	1.2271	0.8705	yes	down
Oxypaeoniflorin	0.004561	1.4417	0.8473	yes	down
3-Keto-b-D-galactose	0.0453	1.0848	0.8965	yes	down
Vanillylmandelic acid	0.01308	1.2791	0.8159	yes	down
Cyclopassifloic acid D	0.004301	1.2875	0.8518	yes	down
Quinocarmycin analog	0.01418	1.3549	1.1718	yes	up
But-2-enoic acid	0.01717	1.3211	0.8049	yes	down
Lysylproline	0.01142	1.1502	0.8984	yes	down
(4E,14Z)-2-Aminooctadeca-4,14-diene-1,3-diol	0.01917	1.0991	1.1104	yes	up
2,3-dihydrobenzofuran	0.001218	1.2818	1.1014	yes	up
Alinamin	0.001417	1.4736	0.8283	yes	down
Orotic Acid	0.002863	1.2056	0.8915	yes	down
Heliannone C	0.007929	1.1847	0.826	yes	down
Meperidinic acid	0.02853	1.3284	0.7283	yes	down
PG(22:6(5Z,8E,10Z,13Z,15E,19Z)-2OH(7S, 17S)/16:0)	0.008104	1.29	1.1589	yes	up
PA(8:0/22:6(4Z,7Z,11E,13Z,15E,19Z)-2OH(10S,17))	0.009205	1.4509	0.821	yes	down
7-O-Acetylhorminone	0.02053	1.1343	1.1281	yes	up
Valine-betaxanthin	0.001205	1.4595	0.8219	yes	down
Pelargonic acid	0.03378	1.0823	0.8275	yes	down
4-Formyl-3-(formylmethyl)-4-hexenoic acid	0.01956	1.363	0.8023	yes	down
N-Acetyl-DL-Phenylalanine	0.02784	1.1239	0.8604	yes	down
DG(18:3(6Z,9Z,12Z)/15:0/0:0)	0.0416	1.4034	0.8607	yes	down
2-Hydroxycampholonic acid	0.03809	1.21	1.2531	yes	up
N-Gluconyl ethanolamine	0.0007506	1.2038	0.9098	yes	down
Sulbactam	0.002603	1.4893	0.7985	yes	down
1-Methyl-2-nitro-3-((tetrahydrofuran-3-yl)methyl)guanidine	0.003536	1.2886	1.1536	yes	up
16b-Hydroxyestrone	0.01819	1.3231	0.8122	yes	down
4-Hydroxy-3-methoxy-cinnamoylglycine	0.00719	1.1943	0.8342	yes	down
Tobramycin	0.03989	1.352	1.1567	yes	up
4-(2-Aminoethyl)-5-fluoro-1,2-benzenediol	0.007173	1.1844	0.8509	yes	down
Myo-Inositol	0.008726	1.3716	0.9095	yes	down
Val Trp	0.02329	1.5885	0.7523	yes	down
Nonanedioylcarnitine	0.04255	1.3172	1.2789	yes	up
Ile Glu	0.01216	1.2826	0.8658	yes	down
Hydroxyethyl methacrylic acid	0.007031	1.2651	0.8506	yes	down
6-keto PGE1	0.009064	1.411	0.8428	yes	down
2-(3-Carboxy-3-aminopropyl)-L-histidine	0.04491	1.6922	0.5298	yes	down
Protocatechuic Acid	0.03132	1.1711	0.8744	yes	down
Erianin	0.015	1.3975	0.8016	yes	down
Cromakalim	0.005024	1.1666	1.1223	yes	up
Tyr-Gly	0.02473	1.1917	1.1831	yes	up
21-Hydroxypregnenolone	0.03364	1.3848	0.7938	yes	down
9-Oxo-nonanoic acid	0.009333	1.1753	0.8276	yes	down
Beta,beta-Dimethylacrylshikonin	0.009172	1.2799	0.8322	yes	down
Sanfetrinem	0.01508	1.2635	0.8909	yes	down
5-Hydroxyindole	0.007785	1.4892	0.7482	yes	down
Acetaminophen	0.03003	1.1635	0.8232	yes	down
(9Z,12Z)-6-Hydroxyoctadeca-9,12-dienoylcarnitine	0.0101	1.3924	0.8241	yes	down
Thymidine glycol	0.008221	1.1078	0.8858	yes	down
N-Heptanoylglycine	0.004918	1.5844	0.7722	yes	down
Phenylacetic Acid	0.01066	1.094	0.8965	yes	down
2-Naphthylaminomethyl-gamma-aminobutyric acid	0.01177	1.1276	1.1087	yes	up
N-Phenethylacetamide	0.01708	1.2014	0.8222	yes	down
Hexahydro-4-methylphthalic anhydride	0.01047	1.3671	0.7751	yes	down
2-(4-Hydroxyphenylazo)benzoic acid	0.02154	1.2114	0.8552	yes	down
Glu Val Gln	0.02533	1.0758	0.9053	yes	down
2-Nonene-1,4-diol	0.013	1.1361	0.8579	yes	down
1,2-Dihydroxy-3,4-epoxy-1,2,3,4-tetrahydronaphthalene	0.00412	1.2952	0.8252	yes	down
(+)-cis-5,6-Dihydro-5-hydroxy-4-methoxy-6-(2-phenylethyl)-2H-pyran-2-one	0.04926	1.189	0.8026	yes	down
Moroxydine	0.04114	1.3697	1.2051	yes	up
Tilisolol	0.01371	1.4474	0.7892	yes	down
2,2-Dimethylglutaric acid	0.0238	1.471	0.7694	yes	down
Salidroside	0.02608	1.2983	0.8164	yes	down
Apiforol sulfate	0.0241	1.6445	0.7563	yes	down
S-Ethyl 2-acetylaminoethanethioate	0.01232	1.3914	0.7664	yes	down
Indole-5-carboxylic acid	0.006224	1.274	1.2281	yes	up
L-beta-aspartyl-L-phenylalanine	0.03595	1.178	0.8292	yes	down
Estrone	0.003376	1.34	1.1759	yes	up
PGP(18:1(11Z)/18:1(12Z)-2OH(9,10))	0.03257	1.2658	0.8123	yes	down
N2-Succinyl-L-glutamic acid 5-semialdehyde	0.01501	1.1196	0.9003	yes	down
Gln Gly	0.04325	1.2106	0.8772	yes	down
3,4-Dihydroxyhydrocinnamic acid	0.007508	1.2486	0.794	yes	down
4-Oxo-L-proline	0.0493	1.2201	1.1796	yes	up
Tricholomic acid	0.0489	1.441	0.7515	yes	down
L-Phenylglycine	0.01847	1.1414	0.8407	yes	down
(S)-2-(Pyrrolidin-2-yl)acetic Acid	0.009105	1.3862	1.3308	yes	up
5-Benzylacyclouridine	0.02194	1.3399	0.7554	yes	down
Monomethyl succinate	0.001954	1.4508	0.8228	yes	down
2-[(4-{2-[(4-Cyclohexylbutyl)(cyclohexylcarbamoyl)amino]ethyl}phenyl)sulfanyl]-2-methylpropanoic acid	0.0222	1.2776	0.8552	yes	down
Davercin	0.01825	1.4374	1.2175	yes	up
Neplanocin A	0.03043	1.1592	0.888	yes	down
Celgosivir	0.004269	1.2501	0.8268	yes	down
Benzoyl-l-arg	0.01048	1.4287	0.8194	yes	down
D,L-Buthionine	0.0006745	1.5177	1.2552	yes	up
Sec-o-Glucosylhamaudol	0.04649	1.1112	0.8375	yes	down
3-methyl-4-trans-hydroxy-2-butenal	0.006279	1.1375	0.8592	yes	down
9-Methoxycarbonyldec-9-Enoic Acid	0.001386	1.3287	0.8623	yes	down
3,4-Dimethoxybenzaldehyde	0.009752	1.1758	0.8565	yes	down
4-Phenylpyridine	0.01372	1.1827	0.8194	yes	down
10-Hydroxypentadecanoylcarnitine	0.002977	1.254	1.1474	yes	up
(1R)-5-[2-[(1S,7As)-1-[(1S)-1-(3-hydroxy-3-methylbutoxy)ethyl]-7a-methyl-2,3,3a,5,6,7-hexahydro-1H-inden-4-ylidene]ethylidene]-4-methylidenecyclohexane-1,3-diol	0.0286	1.2703	0.8342	yes	down
Glycylprolylarginine	0.01542	1.3334	0.7968	yes	down
Glycylserylprolylmethionylphenylalanylvalinamide	0.01378	1.3024	1.1449	yes	up
Menthyl ethylene glycol carbonate	0.007406	1.3214	0.8395	yes	down
Doxercalciferol	0.003716	1.2916	0.8516	yes	down
Indole-3-Carboxylic Acid	0.007178	1.363	1.1354	yes	up
Cephaeline	0.03868	1.1105	1.2261	yes	up
Lycoperdic acid	0.01362	1.08	0.894	yes	down
3,4-Methylenepimelic acid	0.005792	1.2174	0.8479	yes	down
Verbenalol	0.009137	1.2705	0.8486	yes	down
Ascorbigen	0.01115	1.2215	0.8613	yes	down
Salicylic Acid	0.01585	1.1259	0.8397	yes	down
Metacetamol	0.0103	1.2893	0.8499	yes	down
6-Acetyl-2,2-dimethyl-2H-1-benzopyran	0.004935	1.2418	0.8563	yes	down
6-O-Desmethyl-mycophenolic acid	0.027	1.6306	0.6774	yes	down
3,7-Dimethyluric acid	0.009258	1.1289	0.872	yes	down
DG(15:0/18:3(9Z,12Z,15Z)/0:0)	0.0368	1.3841	0.8673	yes	down
Leucodopachrome	0.006056	1.3256	0.8194	yes	down
2-Methylene-4-oxopentanedioic acid	0.003398	1.2959	0.8174	yes	down
Bafilomycin A1(Baf-A1)	0.03604	1.2757	1.1539	yes	up
Lipoamide	0.02722	1.346	0.8588	yes	down
8-Aminohexylamino cAMP	0.04506	1.2353	1.2065	yes	up
N-benzylformamide	0.03905	1.2957	0.8429	yes	down
Ubiquinone-2	0.01507	1.316	0.8353	yes	down
5-ethyl-4-hydroxy-2-methyl-3(2H)-furanone	0.01725	1.1411	0.8802	yes	down
Dodec-8-enedioylcarnitine	0.01989	1.1979	0.8853	yes	down
4-oxo-Retinoic acid	0.03471	1.4546	1.312	yes	up
DG(20:5(5Z,8Z,10E,14Z,17Z)-OH(12)/8:0/0:0)	0.008624	1.1943	1.1444	yes	up
Cavipetin D	0.006031	1.3509	0.8293	yes	down
PA(PGE2/a-25:0)	0.02172	1.9472	1.293	yes	up
1-O-Feruloyl-beta-D-glucose	0.04803	1.1553	0.8754	yes	down
10,11-Dihydroxycarbamazepine	0.03496	1.7213	0.6073	yes	down
Thr Ile Val	0.01251	1.1642	0.858	yes	down
Phenytoin	0.01923	1.1639	0.813	yes	down
Buprenorphine	0.01251	1.3117	0.8724	yes	down
Leu Pro Thr	0.01829	1.1245	0.8892	yes	down
N-Cyclohexylformamide	0.00281	1.488	1.218	yes	up
Gabapentin enacarbil	0.02977	1.2533	0.8488	yes	down
Aminorex	0.03774	1.1732	0.8443	yes	down
2,2,3,3-Tetramethylcyclopropanecarbonylurea	0.01466	1.1139	1.1419	yes	up
Eremopetasinorol	0.005131	1.1028	0.8807	yes	down
Phenyl acetate	0.01956	1.0926	0.8652	yes	down
(S)-2-Aceto-2-hydroxybutanoic acid	0.004287	1.2199	0.8842	yes	down
1,2,3,4-Tetrahydro-2-methyl-b-carboline	0.01598	1.2282	0.872	yes	down
N(6),O(2)-Dimethyladenosine	0.02795	1.2934	0.8135	yes	down
Thr Thr Ile	0.01033	1.0852	0.8701	yes	down
Citrinin	0.0422	1.2001	0.8704	yes	down
PYRROLIDINE-2-CARBALDEHYDE	0.01942	1.3265	0.8001	yes	down
Gly Val Leu	0.01911	1.1042	0.9021	yes	down
9-(4-Fluoro-3-(hydroxymethyl)butyl)guanine	0.00963	1.1228	0.8698	yes	down
Shikimic Acid	0.001714	1.1513	0.8943	yes	down
Lignan	0.03461	1.6101	0.7753	yes	down
2,6-Dimethyl-7-octene-1,6-diol 8-O-glucoside	0.01376	1.348	0.8485	yes	down
Maltotetraose	0.02558	1.3964	0.8041	yes	down
6-Oxopiperidine-2-carboxylic acid	0.003325	1.0709	0.9301	yes	down
Thr Gly Ile	0.02181	1.0514	0.8867	yes	down
Cyclohexanecarboxylic acid	0.003299	1.2383	0.885	yes	down
Pro Leu	0.03432	1.0383	1.1717	yes	up
Eugenol	0.03235	1.1801	0.8498	yes	down
Val Val Phe	0.03099	1.0545	0.8751	yes	down
Isohomovanillic acid	0.01464	1.0365	0.8966	yes	down
PG(16:1(9Z)/16:1(9Z))	0.01165	1.2037	1.1318	yes	up
DG(8:0/0:0/20:4(6E,8Z,11Z,13E)-2OH(5S,15S))	0.01338	1.015	1.0816	yes	up
Fenthion oxon	0.03255	1.2186	0.8349	yes	down
Stanolone enanthate	0.02687	1.1372	0.857	yes	down
Dattelic acid	0.0351	1.6646	0.703	yes	down
Ethanesulfonic acid	0.04271	1.2415	0.8439	yes	down
Paullinic acid	0.002526	1.2053	1.1068	yes	up
Cedazuridine	0.01012	1.1697	0.8785	yes	down
2-amino-3,7-dideoxy-D-threo-hept-6-ulosonate	0.006682	1.4668	0.8445	yes	down
(2E,8Z)-Dodeca-2,8-dienoylcarnitine	0.02324	1.0012	1.1183	yes	up
Filipin II	0.04286	1.0525	0.9012	yes	down
Dihydrozeatin-7-N-glucoside	0.0143	1.2184	0.8527	yes	down
(+)-3-(3,4-Methylenedioxyphenyl)-1,2-propanediol	0.02238	1.1603	0.8236	yes	down
Carboxy-ptio	0.03037	1.061	0.9008	yes	down
Glu-val-phe	0.03828	1.0093	0.8986	yes	down
4-Methylumbelliferone	0.04377	1.257	0.8576	yes	down
3-Hydroxydodecanedioic acid	0.007821	1.2579	0.8751	yes	down
3a,7a,12a-Trihydroxy-5b-cholestan-26-al	0.004804	1.1048	1.1233	yes	up
Ineketone	0.02715	1.0616	1.1032	yes	up
2-[[9-(1-Methylethyl)-6-[(phenylmethyl)amino]-9H-purin-2-yl]amino]-1-butanol	0.0242	1.0323	1.1027	yes	up
PA(10:0/i-12:0)	0.0411	1.0054	0.9046	yes	down
5-(Hydroxymethyl)-1H-pyrrole-2-carbaldehyde	0.0003677	1.1116	0.8911	yes	down
Phenylacetylglycine	0.0331	1.0447	1.1394	yes	up
15-Hydroxyicosanoylcarnitine	0.02577	1.0478	1.1169	yes	up
Diethyl hydrogen phosphate	0.03969	1.2232	0.8707	yes	down
2,4-Dihydroxy-2H-1,4-benzoxazin-3(4H)-one	0.04061	1.0044	0.885	yes	down
Ser-Leu-Ile-Gly-Lys-Val	0.01869	1.2054	1.1607	yes	up
Sarpogrelate	0.0268	1.203	1.1457	yes	up
Leucyl-Asparagine	0.01756	1.2267	0.8242	yes	down
Dihomo-gamma-linolenic acid	0.01894	1.0392	1.1112	yes	up
Gibberellin A88	0.006359	1.3875	0.8282	yes	down
N2-Ethyl-2'-deoxyguanosine	0.01165	1.2229	0.8822	yes	down
3-Hydroxy-3-methylglutarate	0.005164	1.0425	0.9248	yes	down
Gln Ile Ile	0.01838	1.2076	0.8439	yes	down
Ile Leu Ile	0.02566	1.2031	0.83	yes	down
Gibberellin A5	0.01888	1.2265	0.8337	yes	down
4-Pentenoic acid	0.007711	1.5253	0.8157	yes	down
4-Guanidinobutanoic Acid	0.01383	1.0961	0.8424	yes	down
(12E)-9-Hydroxyoctadecenoylcarnitine	0.04103	1.1866	1.1313	yes	up
11,12,13-Trinor-1,3,5-bisabolatrien-10-oic acid	0.01139	1.209	0.8634	yes	down
Tanabalin	0.01602	1.1814	0.8601	yes	down
Taurocholic acid 3-sulfate	0.002256	1.6008	1.1367	yes	up
Methyl nicotinate	0.03006	1.081	0.8634	yes	down
Gln Val	0.04086	1.1109	0.9064	yes	down
PG(i-24:0/20:4(6Z,8E,10E,14Z)-2OH(5S,12R))	0.01666	1.1255	1.122	yes	up
3H-Dopamine	0.01391	1.2528	1.1501	yes	up
(S)-2-Acetolactate	0.002423	1.2626	0.8926	yes	down
N-Acetyl-D-mannosamine	0.01101	1.4992	1.2822	yes	up
Ethyl isovalerate	0.04844	1.1197	0.8405	yes	down
(2E,4Z)-Tetradeca-2,4-dienedioylcarnitine	0.03975	1.1971	0.8859	yes	down
Met Pro Val	0.01601	1.1098	0.8405	yes	down
Val Thr Phe	0.03317	1.0309	0.8732	yes	down
His Leu Ile	0.0118	1.1265	0.8788	yes	down
Val Val Val	0.04818	1.0086	0.8953	yes	down
Gly Val Ile	0.0162	1.046	0.9126	yes	down
2,5-Anhydro-D-mannose	0.00501	1.093	0.9053	yes	down
Leu Val	0.04938	1.3519	0.7961	yes	down
N-lactoyl-phenylalanine	0.03043	1.3402	1.2229	yes	up
3-Oxododecanoic acid	0.015	1.0385	0.8981	yes	down
DG(18:1(9Z)/18:3(9Z,12Z,15Z)/0:0)	0.04292	1.5253	0.8449	yes	down
2-tert-Butyl-4-hydroxyanisole	0.002948	1.1727	0.8712	yes	down
Isoeugenol	0.01136	1.2882	0.7727	yes	down
NONOXYNOL-9	0.00966	1.2084	1.1024	yes	up
Arlatin	0.02039	1.1075	0.84	yes	down
Tezampanel	0.03925	1.128	0.7849	yes	down
Butanedioic acid, octenyl-	0.03296	1.216	0.8244	yes	down
2'-Fluorothymidine	0.01648	1.224	0.8861	yes	down
2-hydroxyhexadecanoic acid	0.02627	1.1955	0.8917	yes	down
(E)-10-Oxo-8-decenoic acid	0.04322	1.3264	0.844	yes	down
Ile Glu Leu	0.02621	1.194	0.88	yes	down
Succinic acid	0.01298	1.0569	0.9416	yes	down
Prolyl	0.01834	1.0216	1.1097	yes	up
3-Dimethylaminophenol	0.04219	1.0628	1.1189	yes	up
Aspirin	0.003715	1.066	0.8891	yes	down
Alpha-Tocopherol phosphate	0.02096	1.1049	1.1161	yes	up
3-Methoxypropylamine	0.006438	1.0372	0.8761	yes	down
9-Hydroxymegastigma-4,6,7-trien-3-one	0.01165	1.1885	0.8317	yes	down
Simulenoline	0.04434	1.2076	0.8224	yes	down
N-(Hydroxymethyl)acrylamide	0.01888	1.1465	0.9068	yes	down
Cinncassiol A	0.02484	1.2316	0.8432	yes	down
Trans-p-Menth-2-ene-1,4-diol	0.01636	1.1567	0.8512	yes	down
3-Palmitoylcatechin	0.02394	1.1131	1.1174	yes	up
1,3(2H,4H)-Isoquinolinedione, 2-(2-(4-(2-methoxyphenyl)-1-piperazinyl)ethyl)-4,4-dimethyl-	0.02926	1.2838	0.8134	yes	down
Toluene	0.003121	1.1385	1.1238	yes	up
2-[4-(Carboxymethyl)-1,4,8,11-tetrazabicyclo[6.6.2]hexadecan-11-yl]acetic acid	0.01613	1.0242	0.8822	yes	down
N-Oleoyl Asparagine	0.002569	1.0394	1.0892	yes	up
2-(5-benzyl-4-oxopyridazino[4,5-b]indol-3-yl)-N-[2-(diethylamino)ethyl]acetamide	0.009631	1.073	0.9096	yes	down
(+/-)-Sphaerosin	0.002648	1.1682	0.8755	yes	down
Obtusilactone A	0.03343	1.2425	0.8697	yes	down
Carbofuran	0.01622	1.194	1.1793	yes	up
Isoketocamphoric acid	0.02661	1.0936	0.8602	yes	down
Isoleucyl-Glutamine	0.0427	1.1936	0.8897	yes	down
Pirmagrel	0.04419	1.1681	0.866	yes	down
Norfenefrine	0.009277	1.0959	0.9036	yes	down
Norscopolamine	0.01466	1.0108	1.0785	yes	up
(-)-Epigallocatechin	0.0168	1.9843	0.7078	yes	down
Asn Val Leu	0.02637	1.0225	0.9122	yes	down
19-Norandrostenedione	0.02506	1.4057	0.7531	yes	down
2-Isopropyl-3-oxosuccinate	0.0004884	1.056	0.9014	yes	down
4-Amino-1-[(2R,5R)-3,4-dihydroxy-5-(hydroxymethyl)oxolan-2-yl]-5-methylpyrimidin-2-one	0.02895	1.0901	0.9033	yes	down
Phenylpyruvic acid	0.03495	1.0739	0.8821	yes	down
Leu Glu Val	0.02111	1.0412	0.9229	yes	down
Methyl N-[6-[(4-pyridin-2-ylpiperazine-1-carbonyl)amino]-1H-benzimidazol-2-yl]carbamate	0.0428	1.053	0.9077	yes	down
Vulgaxanthin II	0.01081	1.1502	0.8719	yes	down
Desmosterol	0.04845	1.1499	1.1617	yes	up
Ganosporelactone A	0.03522	1.1016	0.8768	yes	down
Zanamivir	0.01633	1.1095	1.1477	yes	up
Phosphocreatine	0.02604	1.0261	0.874	yes	down
Ala Leu Val	0.03922	1.1126	0.8801	yes	down
Methylone	0.02211	1.142	0.8555	yes	down
LysoPE(P-18:0/0:0)	0.0195	1.0399	0.8735	yes	down
Ozagrel	0.02672	1.0543	0.8768	yes	down
Pyridinin	0.04519	1.155	0.8204	yes	down
Gly Leu Leu	0.02676	1.0887	0.9057	yes	down
Caffeic acid ester	0.01357	1.0861	0.8664	yes	down
Lipoyllysine	0.03277	1.2877	0.804	yes	down
Glutarimide	0.005404	1.3513	0.8509	yes	down
Norhygrine	0.009571	1.3571	1.1135	yes	up
Lys Leu	0.0359	1.0748	0.9151	yes	down
Melanettin	0.00506	1.078	1.1388	yes	up
4-Acetylbutyrate	0.01056	1.0801	0.8994	yes	down
4-Hydroxyphthalide	0.01819	1.2438	0.7822	yes	down
2'-Deoxymugineic acid	0.04415	1.127	0.8796	yes	down
N-Lactoylvaline	0.01409	1.2302	1.137	yes	up
2-Acetyl-5-methylfuran	0.002725	1.0121	0.9059	yes	down
Hydroxyclomipramine	0.03324	1.1332	0.8496	yes	down
Prosaikogenin A	0.02007	1.113	1.1212	yes	up
12-Hydroxydodecanoic acid	0.02832	1.0646	0.8563	yes	down
Butyl (S)-3-hydroxybutyrate glucoside	0.03506	1.1914	0.873	yes	down
3-(6-methyl-2-piperazin-1-ylquinolin-3-yl)-5-phenyl-1,2,4-oxadiazole	0.02982	1.1647	0.862	yes	down
2,2,4,4,-Tetramethyl-6-(1-oxopropyl)-1,3,5-cyclohexanetrione	0.02881	1.0105	0.9114	yes	down
1-Hydroxyisoquinoline	0.01556	1.5071	0.836	yes	down
6-(2-Hydroxyethoxy)-6-oxohexanoic acid	0.01352	1.3376	0.8564	yes	down
Alkaloid A	0.04157	1.0001	0.8681	yes	down
Polysorbate 20	0.02939	1.1584	0.8868	yes	down
2',3'-Dideoxyguanosine	0.00331	1.2797	0.8923	yes	down
P-Coumaric Acid	0.02093	1.4956	0.8195	yes	down
3-Hydroxysebacic acid	0.02407	1.3149	0.8168	yes	down
(S)-Oleuropeic acid	0.02049	1.1496	0.8666	yes	down
LysoPC(P-18:0/0:0)	0.03523	1.1514	0.8606	yes	down
Glucosamine	0.0484	1.0871	0.9056	yes	down
Tyr-D-thr-gly-phe-leu-thr	0.04633	1.0591	1.1441	yes	up
N-Lactoylphenylalanine	0.04529	1.1711	1.1437	yes	up
Dmap-ethyl-paf	0.01597	1.0929	1.0848	yes	up
Neuraminic acid	0.02305	1.1033	0.8945	yes	down
Cholesterol glucuronide	0.03912	1.174	1.1587	yes	up
1-Dodecanesulfonic acid	0.003943	1.1209	1.0914	yes	up
Trans-p-Ferulyl alcohol 4-O-[6-(2-methyl-3-hydroxypropionyl)] glucopyranoside	0.01994	1.1547	1.1727	yes	up
5-Heptyltetrahydro-2-oxo-3-furancarboxylic acid	0.03401	1.1753	0.8808	yes	down
Dodec-9-enedioylcarnitine	0.03998	1.1231	1.1514	yes	up
(1alpha,3beta,20S,22R,24S,25S)-Pubescenin	0.02947	1.0108	1.1054	yes	up
(5Z)-3-Amino-5-nonenoic acid	0.0211	1.2232	0.8555	yes	down
DG(20:1(11Z)/15:0/0:0)	0.03574	1.2214	0.8527	yes	down
DL-Acetylcarnitine	0.04772	1.2454	1.1791	yes	up
O-(17-Carboxyheptadecanoyl)carnitine	0.02097	1.0518	0.8831	yes	down
Oleyl alcohol	0.04849	1.3136	1.1646	yes	up
3-hydroxypentadecanoic acid	0.03408	1.0519	0.9091	yes	down
(4R,5S,7R,11S)-11,12-Dihydroxy-1(10)-spirovetiven-2-one 11-glucoside	0.02687	1.3394	0.8391	yes	down
9,10,13-Trihydroxystearic acid	0.03073	1.1345	0.9029	yes	down
Gastrodin	0.04637	1.0725	0.9161	yes	down
Leukotriene B4	0.04049	1.0972	0.8692	yes	down
(Z)-7-[(1S,4R,6R)-4-[(E)-Oct-6-enyl]-2,3-diazabicyclo[2.2.1]hept-2-en-6-yl]hept-5-enoic acid	0.01546	1.1499	0.8775	yes	down
N-Acetylmuramoyl-Ala	0.04639	1.236	0.8209	yes	down
Monopropionylcadaverine	0.03881	1.0618	0.8878	yes	down
Caffeoylcycloartenol	0.04564	1.1312	0.8815	yes	down
2,4-Diamino-6-nitrotoluene	0.04065	1.3153	1.2078	yes	up
(1alpha,2alpha,4betaH,6alpha,8R)-p-Menthane-2,6,8,9-tetrol	0.04354	1.1995	0.8576	yes	down
Tetracosahexaenoic acid, n-3	0.01757	1.1384	0.9139	yes	down
Deoxycholylmethionine	0.03378	1.1666	0.8732	yes	down
2,3-Pyridinedicarboxylic acid	0.04451	1.0043	0.9092	yes	down
Apomine	0.03634	1.2134	0.8569	yes	down
Adipic Acid	0.03345	1.0034	0.9214	yes	down
Alpha-Santalyl acetate	0.03189	1.1625	0.8725	yes	down
L-Tyrosine	0.01506	1.2709	0.8642	yes	down
Shyobunyl acetate	0.008105	1.2114	0.9061	yes	down
3,7-Dimethyl-2,6-octadienal	0.01359	1.0035	0.8908	yes	down
Cepanone	0.01401	1.1116	0.9068	yes	down
Propionic acid	0.04583	1.0332	0.9387	yes	down
2-Amino-3-cyclohexylpropanoic acid	0.04681	1.2433	0.8686	yes	down
Fenoprofen	0.04311	1.2257	0.8171	yes	down
Buagafuran	0.005949	1.0937	0.9424	yes	down
Neocnidilide	0.03628	1.0921	0.861	yes	down
VASICINONE	0.04071	1.1147	0.8254	yes	down
6-ethyl-5-methyl-7-(4-methylpiperazin-1-yl)-[1,2,4]triazolo[1,5-a]pyrimidine	0.01793	1.1001	0.9105	yes	down
(3beta,5alpha,9alpha,22E,24R)-3,5,9-Trihydroxy-23-methylergosta-7,22-dien-6-one	0.02828	1.11	0.9059	yes	down
2-((4-Methoxy-3-methyl-2-pyridylmethyl)sulfo)-5-trifluoromethyl-1H-benzimidazole	0.02103	1.1008	0.8803	yes	down
(S)-9-Hydroxy-10-undecenoic acid	0.04835	1.0642	0.9064	yes	down
Pyrroline	0.02763	1.0321	0.9308	yes	down
3-[[(2S)-2,4-Dihydroxy-3,3-dimethylbutanoyl]amino]propanoic acid	0.03314	1.1164	0.8463	yes	down
12-Oxo-2,3-dinor-10,15-phytodienoic acid	0.01089	1.0505	0.9319	yes	down
Isoleucylhydroxyproline	0.04839	1.1603	0.8606	yes	down
Deoxycholic Acid	0.02017	1.0435	0.9576	yes	down
Hypusine	0.03521	1.1419	0.9199	yes	down
